# Supplementary material for: Transcriptome Sequencing Unveils a Novel Mechanism Underlying Breed Distinctions Between Thin- and Fat-Tailed Sheep
Source: Genes (Basel). 2026 Jan 30;17(2):162. doi: 10.3390/genes17020162 (PMC12940624; doi:10.3390/genes17020162)
Supplement: Supplementary file 1 [file genes-17-00162-s001.zip]

Archive with 1 entries (1 files):
- genes-4102664-supplementary.xlsx
