# Supplementary material for: Transcriptome Sequencing Unveils a Novel Mechanism Underlying Breed Distinctions Between Thin- and Fat-Tailed Sheep
Source: Genes (Basel). 2026 Jan 30;17(2):162. doi: 10.3390/genes17020162 (PMC12940624; doi:10.3390/genes17020162)
Supplement: Supplementary file 1 [file genes-17-00162-s001.zip › genes-4102664-supplementary.xlsx]

## Sheet: Table S1_Primer sequences
Table S1 Primer sequences and amplification characteristics of candidate genes in sheep.
Gene	Sequence (5′→3′)	Annealing temperature (°C)	Product length (bp)
FASN	CCCCTGATGAAGAAGGACCAC	60	284
	ACCAGGTAGTGGTCAGGGGAC
BCAT2	GGAGATGCCTTGAAACCTGTC	60	309
	CAGCAGACTCTGTCGGACTAC
BDH1	AGGCTCGCTGCTGTTTTACT	60	201
	CCATCACTCCCTTTGTCCTTCA
ACACA	TTCTGAGAATCCCAAGCTCCC	60	303
	GAGGCCTTGATCATTACTGG
EPHX1	CCGCCCATTCAAGGTGGAAAC	60	253
	GGGGGCTTCACGTGGATGAAG
GAPDH	CTGACCTGCCGCCTGGAGAAA	60	149
	GTAGAAGAGTGAGTGTCGCTGTT

## Sheet: Table S2_sequeceing
Table S2 Statistics of total reads and mapped reads
Reads		KAZ1	KAZ2	KAZ3	CSH1	CSH2	CSH3	SFK1	SFK2	SFK3
Total	Total reads	47444281	47346221	47380519	47343113	46952275	47046297	47444281	47346221	47380519
	Total base pairs	4270095205	4261269805	4264356625	4260990085	4225814665	4234276645	4270095205	4261269805	4264356625
Matches to genome	Total map reads	37673959	36057369	36170289	37604429	36182848	36698596	37673959	36057369	36170289
	Perfect match	26541808	24835783	25021861	27113251	25767336	25232473	26541808	24835783	25021861
	≤5bp mismatch	11130916	11220351	11147193	10489943	10414277	11464888	11130916	11220351	11147193
	Unique match	32988907	30441585	30830093	33817211	32893986	31905106	32988907	30441585	30830093
	Multi-position match	4683817	5614549	5338961	3785983	3287627	4792255	4683817	5614549	5338961
	Total unmapped reads	9769087	11287617	11208995	9737449	10768192	10346466	9769087	11287617	11208995
Matches to genes	Total mapped reads	26558375	26400924	27532962	26775682	28229364	29700311	26558375	26400924	27532962
	Perfect match	20474771	20122725	20964024	20682319	21640322	22321767	20474771	20122725	20964024
	≤5bp mismatch	6082369	6276964	6567703	6092128	6587807	7377309	6082369	6276964	6567703
	Unique match	24439617	25167774	26229252	24654941	26500639	26917454	24439617	25167774	26229252
	Multi-position match	2117523	1231915	1302475	2119506	1727490	2781622	2117523	1231915	1302475
	Total unmapped reads	20884671	20944062	19846322	20566196	18721676	17344751	20884671	20944062	19846322

## Sheet: Table S3_DEGs_KAZ vs CSH
Table S3 Analysis of DE genes of KAZ vs CSH
gene_id	gene_name	gene_locus	KAZ_FPKM	CSH_FPKM	log2FoldChange	pvalue	padj
101111081	PLA2R1	NC_056055.1:149665404-149793734	74.2686	7.50596	3.57308	8.62476e-17	7.21087e-13
101122618	NNAT	NC_056066.1:66440928-66452531	4.36159	185.626	-4.99631	1.05134e-13	5.27393e-10
101109781	CSRNP3	NC_056055.1:143879600-144090253	0.073817	1.36518	-4.08889	2.00461e-13	8.37994e-10
100620053	KCNMB2	NC_056054.1:208923190-209171155	0.0984327	0	13.4117	3.72037e-13	1.33306e-09
101122666	B3GALT1	NC_056055.1:141550150-142172431	0.043846	0	13.4736	1.57743e-12	4.39611e-09
101120795	FYB2	NC_056054.1:31269615-31402196	3.48685	0.0647783	5.96942	7.8276e-12	1.78483e-08
101106522	TRPC7	NC_056058.1:45278881-45428855	0.328436	0	12.9469	2.44725e-11	5.11517e-08
105604608	HS3ST6	NC_056077.1:2009163-2015314	2.08923	32.4975	-3.81907	3.03363e-10	5.85305e-07
100147799	CCND2	NC_056056.1:211598275-211621095	15.8604	109.666	-2.70562	9.55331e-10	1.71154e-06
443054	GSTA1-1	NC_056073.1:24748145-24761908	288.463	17.0147	4.29853	2.83113e-09	4.73403e-06
101119692	HS3ST4	NC_056077.1:23821410-24302416	0	0.556936	-16.5902	3.96792e-09	6.22021e-06
101104729	PPFIA2	NC_056056.1:117319666-117828677	0	0.0210543	-11.8493	8.38679e-09	1.22992e-05
101107121	SGK2	NC_056066.1:72131680-72152569	20.5818	1.11849	4.4263	8.82645e-09	1.22992e-05
101123575	HSD17B14	NC_056067.1:55170303-55189408	15.1978	0.718088	4.59803	1.02686e-08	1.23017e-05
101107837	SLC44A5	NC_056054.1:51432373-51659818	0.071019	0	12.6256	1.02996e-08	1.23017e-05
101105294	LGI1	NC_056075.1:14840801-14877030	0.031592	5.29985	-7.2449	1.32261e-08	1.50789e-05
101123289	LOC101123289	NC_056057.1:67136545-67140914	14.2268	0.226584	6.1749	1.8665e-08	2.03546e-05
101111288	CA12	NC_056060.1:44842836-44907905	31.0892	0.658559	5.87797	3.07901e-08	3.21783e-05
100337686	PON3	NC_056057.1:13363165-13398936	5.43647	0.45318	3.82349	3.31978e-08	3.33067e-05
101119652	GRTP1	NC_056063.1:85941202-85960285	5.54473	0.186764	5.06965	4.06149e-08	3.77298e-05
101116376	KLKB1	NC_056079.1:15452076-15474273	8.08135	1.01898	2.94856	5.08942e-08	4.55903e-05
101109484	GLRB	NC_056070.1:42220953-42315769	0.0996963	0	11.9275	5.6079e-08	4.75683e-05
101109916	TGM5	NC_056071.1:52825720-52856534	6.94597	0.011975	9.47938	5.97987e-08	4.8383e-05
101107119	LOC101107119	NC_056066.1:42841301-42858263	280.568	9.02823	5.14065	1.05686e-07	7.79652e-05
101106297	CPN2	NC_056054.1:194001738-194010772	13.2381	0.064036	7.92054	1.50795e-07	0.000108064
100534643	UGT1A6	NC_056054.1:7254898-7413990	0.551688	0	15.219	2.10854e-07	0.000139402
101119997	SCPEP1	NC_056064.1:7518442-7540656	175.215	51.8543	2.89695	3.28992e-07	0.000206295
101111412	SLC15A2	NC_056054.1:187200109-187242730	3.51788	0.092919	5.45074	4.6151e-07	0.000282332
101120284	ADAMTS15	NC_056074.1:33918474-33943159	4.4136	22.0979	-2.23544	5.63217e-07	0.000336348
101113460	FBP2	NC_056055.1:31846746-31897446	8.38157	0.532782	4.20187	6.33456e-07	0.000361099
106991715	GNAZ	NC_056070.1:71868761-71898845	4.7946	0.648299	3.08069	1.02425e-06	0.000524289
101115172	LOC101115172	NC_056054.1:269001773-269028730	239.5	22.2032	3.74446	9.98435e-07	0.000524289
101104112	BDH1	NC_056054.1:192783700-192821650	19.2135	1.18531	4.27725	1.00488e-06	0.000524289
101117611	TOX3	NC_056067.1:20423244-20543404	0	0.0487183	-11.0078	1.06903e-06	0.000527067
101113789	ACAD8	NC_056068.1:82093418-82109027	56.5472	11.3012	2.52361	1.0717e-06	0.000527067
101112027	LINGO2	NC_056055.1:96720020-98236892	0.0195043	0	13.4716	1.24818e-06	0.000602054
105606344	HRK	NC_056070.1:58193159-58216924	1.35464	0.0548807	4.85568	1.7775e-06	0.000833016
554321	LTF	NC_056072.1:52949688-52979789	7.64433	0.291779	4.93056	1.88838e-06	0.000861171
101121501	CTNNA2	NC_056056.1:50614437-52019005	0	0.0189813	-13.2634	1.96029e-06	0.000877999
101116157	LOC101116157	NC_056064.1:26786573-26790122	35.1334	256.182	-2.77016	2.16085e-06	0.000928901
101106322	CNTNAP2	NC_056057.1:110539864-112881563	0.435368	0.0854953	2.95818	2.14141e-06	0.000928901
XLOC_041294	XLOC_041294	NC_056057.1:67153027-67157400	4.63899	0.012924	8.67957	2.18504e-06	0.000928901
101108742	GRM8	NC_056057.1:92332518-93226109	0.529061	0.0613677	3.09267	2.55305e-06	0.00106726
443218	FOS	NC_056060.1:84571490-84574889	3.9821	53.0609	-3.62946	2.70597e-06	0.00108915
101123470	UNC13C	NC_056060.1:53791928-54498557	0.0393723	0.482459	-3.48246	2.66919e-06	0.00108915
101111700	SFXN5	NC_056056.1:94962557-95088775	64.7253	8.57978	3.16664	2.73568e-06	0.00108915
101109822	GPT2	NC_056067.1:14860042-14894080	23.0641	2.25106	3.61848	2.86716e-06	0.00112366
101112583	GAS2L2	NC_056064.1:14347925-14355711	0.410944	6.40314	-3.84017	3.15607e-06	0.00118083
114118764	NKD2	NC_056069.1:71357167-71375220	79.4856	8.10402	3.44404	3.20136e-06	0.00118083
101113771	LOC101113771	NC_056064.1:13946762-13985385	0.203988	0	10.7614	3.14005e-06	0.00118083
101112454	CCDC148	NC_056055.1:150996807-151566213	0.0274627	0.487204	-3.96756	3.6354e-06	0.00130261
101115925	IGF2BP2	NC_056054.1:202185501-202349278	0.214491	1.18585	-2.34631	3.73275e-06	0.00131345
443450	BCAT2	NC_056067.1:55155036-55168365	49.9088	8.76803	2.73146	4.16646e-06	0.00139338
100170327	FASN	NC_056064.1:50277417-50296144	906.849	66.3582	4.0137	4.11623e-06	0.00139338
101110189	LOC101110189	NC_056074.1:15572513-15577058	1948.25	206.704	3.46772	4.3031e-06	0.00142014
101112261	DEPDC1B	NC_056069.1:18737332-18837910	1.42878	0.165369	3.30245	5.07905e-06	0.00163324
101102469	GCAT	NC_056056.1:215451555-215458241	60.2427	9.23637	2.92683	5.16301e-06	0.00163922
101120341	LOC101120341	NC_056064.1:16681913-16977277	0	0.106113	-13.5739	5.65479e-06	0.00172449
114114861	SNCB	NC_056058.1:35804873-35822527	1.93169	0	13.6607	5.70659e-06	0.00172449
101115141	SCCPDH	NC_056065.1:29856498-29885662	37.235	12.8068	2.68387	5.87443e-06	0.00173344
100642179	SLC22A3	NC_056061.1:84215939-84315416	7.08497	1.53703	2.37765	6.1097e-06	0.0017819
101102549	LOC101102549	NC_056060.1:84949518-84964352	12.9783	0.37281	5.18519	6.18529e-06	0.00178321
101116336	LOC101116336	NC_056067.1:23441533-23469387	920.723	157.991	2.74389	6.94812e-06	0.00198037
101111328	PHGDH	NC_056054.1:97076507-97107600	10.3161	1.64658	2.8195	9.13253e-06	0.00249883
442993	UGT1A9	NC_056054.1:7254899-7426072	1.46435	0.187787	3.15874	9.3241e-06	0.0025147
443343	ALDH1A1	NC_056055.1:63749292-63804375	383.051	85.2905	2.3471	9.46192e-06	0.00252472
101118819	P2RX6	NC_056070.1:72394856-72408222	7.50879	0.394963	4.03578	1.13467e-05	0.00293287
101111038	EPHX1	NC_056065.1:28122842-28160799	147.852	50.6911	2.74227	1.14593e-05	0.00293287
101118069	CDH20	NC_056076.1:60200349-60416373	0.0530003	1.18633	-4.31455	1.22482e-05	0.00310312
XLOC_037452	XLOC_037452	NC_056056.1:148826598-148973511	1.79827	0.052931	6.63869	1.31681e-05	0.00330282
114110822	LOC114110822	NC_056054.1:232156805-232159213	0.248085	6.43845	-4.53543	1.40721e-05	0.00346035
101111182	POLR3H	NC_056056.1:218441109-218452403	19.2146	4.28114	2.39043	1.66597e-05	0.00401787
101104361	APOD	NC_056054.1:192885544-192898072	100.079	10.7075	3.41239	1.81224e-05	0.00428817
101111910	SEC14L3	NC_056070.1:69433192-69442788	7.28093	0.648546	3.70342	2.05498e-05	0.00464758
101108960	DNAH12	NC_056072.1:43748189-43925231	0.648829	0.0476227	3.99388	2.05678e-05	0.00464758
101103359	CDHR5	NC_056074.1:47067072-47073733	7.40277	0.308457	4.74427	2.05376e-05	0.00464758
101113084	DNAI2	NC_056064.1:56390266-56422239	0	0.080528	-9.97825	2.24714e-05	0.00498785
443186	ACACA	NC_056064.1:13136279-13424653	338.975	49.0479	3.08575	2.58287e-05	0.00563334
101118685	GYS2	NC_056056.1:194179177-194237178	0.975272	0.00333167	8.00671	2.92503e-05	0.00627057
101119329	SELENOW	NC_056067.1:54431829-54435844	196.51	47.3653	2.24586	2.97733e-05	0.00632859
101118932	LOC101118932	NC_056055.1:230096382-230293345	0.011287	0	9.83371	3.15379e-05	0.00653748
101110627	GADL1	NC_056072.1:5258457-5449678	0.0473367	0	12.0023	3.15199e-05	0.00653748
101118075	NR1I2	NC_056054.1:185462876-185495197	0.585559	0.00251333	7.92092	3.24913e-05	0.00662667
101115040	DECR1	NC_056062.1:86594921-86635751	85.5114	19.7392	2.34602	3.43383e-05	0.00689763
101105005	VNN1	NC_056061.1:58139248-58166116	10.5434	2.64849	2.19455	3.50232e-05	0.00693794
101114353	BSG	NC_056058.1:40882060-40888873	565.462	126.445	2.36469	3.51295e-05	0.00693794
101118419	FRZB	NC_056055.1:126892993-126926153	17.09	2.01364	3.30725	3.5605e-05	0.00693795
101103031	AK4	NC_056054.1:40740898-40835953	89.6021	10.817	3.30856	3.71644e-05	0.0071157
121820546	LOC121820546	NC_056064.1:13136200-13380448	23.6759	3.53689	3.10051	3.85089e-05	0.00726226
101103225	REEP1	NC_056056.1:58112757-58248157	4.74196	1.10059	2.29618	4.02057e-05	0.00746993
101105536	SLC6A11	NC_056072.1:54821864-54945658	0.0657603	0	11.7321	4.00539e-05	0.00746993
101109144	SLC25A36	NC_056054.1:248587768-248621891	143.217	31.0898	2.42824	4.2186e-05	0.00772343
101109923	NDUFC2	NC_056074.1:15563020-15577194	86.1352	53.7266	2.37305	4.28367e-05	0.00778572
101108999	FABP1	NC_056056.1:58827701-58833417	0	0.505806	-10.136	4.45857e-05	0.00804531
101119742	TNFRSF9	NC_056065.1:44799276-44820991	1.67981	0.0928813	4.31733	4.80138e-05	0.00854101
101121875	BCO1	NC_056067.1:7385651-7415199	2.19115	0.137114	4.23794	4.84189e-05	0.00855241
101104446	IGSF11	NC_056054.1:184631957-184768768	0.0711597	0	11.8357	4.94035e-05	0.00861265
443185	SCD	NC_056075.1:21026048-21041247	3175.09	567.429	2.77049	5.16166e-05	0.00892861
101121624	CNTN5	NC_056068.1:8449512-10112326	0.00433133	0	11.5422	5.35747e-05	0.00914123
101119821	PPM1K	NC_056059.1:37115160-37139254	118.567	26.3748	2.39417	5.53244e-05	0.00925098
101109070	ADGRG2	NC_056080.1:17231098-17362284	0.139643	0.736709	-2.259	5.68576e-05	0.00926218
101119703	DNER	NC_056055.1:231387211-231765997	0.0209447	0	11.5788	6.10958e-05	0.0098231
101106878	PRR5L	NC_056068.1:65661102-65739196	5.3313	30.791	-2.45913	6.5989e-05	0.0102143
101116033	MBOAT2	NC_056056.1:18338394-18446293	12.0917	3.42489	2.02738	6.56477e-05	0.0102143
101114126	ACSS2	NC_056066.1:64181303-64224335	728.759	101.399	3.07194	6.55851e-05	0.0102143
101104971	FNDC5	NC_056055.1:234791107-234799134	6.70087	0.636118	3.58331	6.69671e-05	0.0102419
101104386	GALNT14	NC_056056.1:37723331-37943242	0.533247	0.115541	2.36692	6.96024e-05	0.0105804
101104026	S100A8	NC_056054.1:103770088-103771068	137.535	5.65205	4.72059	7.26657e-05	0.0108637
443017	CR2	NC_056065.1:5284060-5347332	2.49442	10.8009	-2.01314	7.41945e-05	0.0110115
101115919	KCND3	NC_056054.1:89194925-89416362	11.4332	1.28888	3.3783	7.62282e-05	0.0112468
101104497	PRTG	NC_056060.1:52770524-52917182	0.00715267	0.127983	-4.01129	8.02535e-05	0.0116026
101107575	SLC4A10	NC_056055.1:147865614-148213522	0.150103	0.0119983	3.74866	8.04898e-05	0.0116026
101120391	TFPI	NC_056055.1:121882150-121970317	1.29798	0.339155	2.04543	8.33952e-05	0.0119527
101108195	LYPD1	NC_056055.1:178329818-178388363	2.81436	0.379509	3.06164	8.68216e-05	0.0122675
101118870	CAMK2B	NC_056057.1:78676828-78767627	0.344765	0.014252	4.73915	8.70591e-05	0.0122675
101106941	FGFBP1	NC_056059.1:111950825-111953834	0.805963	0	10.1294	9.0996e-05	0.0126097
101103695	EPHA6	NC_056054.1:161982528-162958772	0.560644	0.141753	2.04079	0.000101801	0.0138021
101121385	LOC101121385	NC_056054.1:85691465-85775392	0	0.0204223	-9.3743	0.000105934	0.0142088
101117229	LOC101117229	NC_056077.1:35936362-35970542	27.1149	5.01604	2.47349	0.000110482	0.0145631
101118121	ODAD2	NC_056066.1:36005480-36175612	0.949672	0.179311	2.45837	0.000115392	0.0150743
101113943	ADHFE1	NC_056062.1:43659771-43692926	16.9968	3.10991	2.68006	0.000123097	0.0159975
101113743	PLEKHG7	NC_056056.1:129075938-129158031	0	0.0202337	-9.32174	0.000128134	0.0164813
100534656	HNF4A	NC_056066.1:72742413-72809128	19.7624	5.45512	2.0367	0.000128017	0.0164813
101114544	GSS	NC_056066.1:64224970-64249601	13.2116	3.60085	2.13803	0.000131288	0.0168009
101117223	RNF128	NC_056080.1:128564748-128662922	2.99853	0.730722	2.24539	0.000137194	0.0173793
101111065	MASP1	NC_056054.1:200802630-200867328	14.6059	2.73241	2.62184	0.000141205	0.0176204
101111767	CTBS	NC_056054.1:61601200-61613882	10.3081	0.917521	3.73404	0.000139817	0.0176204
101105358	LOC101105358	NC_056069.1:14972125-15082051	1.54156	0.305055	2.54734	0.000145983	0.0180372
101107605	LTBP2	NC_056060.1:83873808-83984376	5.1363	26.937	-2.26696	0.000150854	0.0185476
101120972	GPAM	NC_056075.1:32219904-32288784	330.696	38.7683	3.30763	0.000162458	0.0194965
101103641	AKR1D1	NC_056057.1:103217229-103269171	0.125205	0	11.5753	0.00017353	0.0206279
101122806	SLC24A3	NC_056066.1:38474584-38900127	16.0154	3.28572	2.50509	0.000179538	0.020945
101108021	ASB5	NC_056079.1:6927493-6967241	15.0688	4.29587	2.05842	0.000181629	0.0210403
101111019	LIX1	NC_056058.1:94157146-94212852	2.70961	0.0304513	6.64519	0.000186054	0.0212442
101107567	LHX8	NC_056054.1:51347806-51373862	0.0556913	0	9.18462	0.000186338	0.0212442
101102679	CPNE5	NC_056073.1:10744449-10845889	0.14197	0.921261	-2.59736	0.000204787	0.0230334
101122921	SYTL5	NC_056080.1:37260805-37528970	0.0599553	0.000756	6.54301	0.000209096	0.0234131
105614372	ERICH4	NC_056067.1:50202634-50220390	1.82144	19.1391	-3.33334	0.000219513	0.0240429
101113724	TXNDC8	NC_056055.1:13018696-13055337	0.114397	0	10.8839	0.000222889	0.0242013
101107229	TKT	NC_056072.1:47803609-47826742	414.014	94.2284	2.38871	0.00022409	0.0242268
101114727	GLT1D1	NC_056070.1:48221342-48340161	0	0.0423457	-10.8993	0.000229561	0.0243117
100125614	ROBO2	NC_056054.1:145246428-145915482	0.204323	1.98997	-2.58112	0.000227806	0.0243117
101117209	GDE1	NC_056077.1:17575039-17600463	79.0935	22.7709	2.02744	0.000226176	0.0243117
101118463	ASTN1	NC_056065.1:57423818-57785455	0.015303	0	11.0423	0.000235573	0.0247223
101105662	GLDN	NC_056060.1:57111062-57164880	0.505767	2.84793	-2.35642	0.000240191	0.0251019
101120262	MKX	NC_056066.1:36243650-36312525	2.01376	0.327883	3.03165	0.000250764	0.0258834
443213	TAC3	NC_056056.1:162587308-162594037	0	3.91961	-13.3884	0.000265723	0.0268744
101103035	SLC25A16	NC_056078.1:24081332-24110230	67.9344	18.2129	2.13135	0.000267232	0.0269185
101121411	LCN2	NC_056056.1:8108566-8112770	8.31596	0.104253	6.46709	0.000271948	0.027284
100125617	OSTN	NC_056054.1:196928293-196949416	0.0352763	2.96777	-6.34225	0.000297034	0.0293331
101119516	NEGR1	NC_056054.1:47146824-48165091	0.673268	0.019528	5.10866	0.00029705	0.0293331
101117879	SEZ6L	NC_056070.1:66060997-66260453	0	0.0262707	-11.0544	0.000299876	0.029496
101120653	LOC101120653	NC_056056.1:194481530-194556137	3.19515	0.215862	4.20216	0.000306496	0.0300294
101110172	POU2F3	NC_056068.1:30535419-30621527	0.123049	0.789755	-2.54349	0.000330114	0.0322176
443389	TTR	NC_056076.1:25886082-25894574	37.4082	0.40587	6.4385	0.00033291	0.0323646
101109531	WNT7B	NC_056056.1:222143827-222197719	0	0.0265943	-9.1015	0.000337564	0.0325645
101120525	LOC101120525	NC_056070.1:50853102-50878674	27.6125	4.49386	2.6734	0.000340706	0.0325994
101123162	DHCR24	NC_056054.1:29276944-29310898	77.243	13.4354	2.77261	0.000339685	0.0325994
101119560	PITX1	NC_056058.1:44090476-44096981	0.812526	0.00633467	7.07929	0.000345896	0.0326261
101115635	RHBDL3	NC_056064.1:17579999-17633017	0.026271	0.608262	-4.49108	0.000355332	0.0332554
101121099	MDGA2	NC_056060.1:38124642-39050036	0.918385	0.201879	2.36008	0.000362506	0.0336301
101106552	BEND6	NC_056073.1:3344345-3404841	2.03673	0.232288	3.2254	0.000364699	0.0336301
101110896	NME9	NC_056054.1:251443317-251467806	6.2829	0.72894	3.23421	0.000363515	0.0336301
101115038	UNC93A	NC_056061.1:89687047-89725496	0.216143	0	8.99874	0.00036213	0.0336301
101109861	DCX	NC_056080.1:123600183-123717792	0	0.0355807	-10.5931	0.000367309	0.0337467
101113643	MEIOB	NC_056077.1:1928697-1963471	0.745921	3.67486	-2.24642	0.000371637	0.0337732
101117809	LOC101117809	NC_056075.1:32364666-32408909	0.0279497	0	9.08357	0.000369414	0.0337732
101114123	SOST	NC_056064.1:43391559-43396467	42.6523	2.71761	4.16878	0.00037773	0.0340799
101111411	PKD2L1	NC_056075.1:20959118-21003755	1.3521	0.170279	3.20441	0.000389734	0.0347876
101114511	AGPAT2	NC_056056.1:2839985-2852203	852.703	234.394	2.09563	0.000403544	0.0355008
101114977	AACS	NC_056070.1:50762459-50815793	33.9177	8.57632	2.22594	0.000402665	0.0355008
101121307	ACSM3	NC_056077.1:18985820-19043809	96.727	17.5989	2.69041	0.00040032	0.0355008
101118605	TUBA8	NC_056056.1:215209724-215227687	3.47573	0.266924	3.90515	0.000414398	0.0357879
101112356	H1-6	NC_056073.1:30829735-30834302	6.30142	0.480993	3.94936	0.000419523	0.0359129
101121433	KLHL1	NC_056063.1:44548404-45096863	0	0.00742633	-10.6685	0.000435786	0.0368026
114115413	EXOC1L	NC_056059.1:71957408-71977229	20.5853	2.71367	2.4093	0.000445184	0.0372203
101109353	FGF1	NC_056058.1:51264564-51383245	25.4468	5.66109	2.32987	0.000464441	0.0385732
101112537	NRG3	NC_056078.1:35919548-37160225	0	0.002906	-10.4366	0.000469718	0.0388827
101105400	LOC101105400	NC_056056.1:162884906-162906746	3.24602	0.836018	2.2104	0.000474251	0.0391288
101114569	COL24A1	NC_056054.1:62852698-63246629	0.927337	0.084168	3.65293	0.000504569	0.0406932
114108841	LOC114108841	NC_056070.1:70597127-71220068	45.8948	490.375	-3.28368	0.000528597	0.0416953
101109581	MRPL28	NC_056077.1:893359-895970	35.0587	9.90971	2.01928	0.000538604	0.0416953
101115091	CDR2	NC_056077.1:20557697-20585984	17.1434	4.68096	2.07154	0.000534785	0.0416953
101123036	FSTL4	NC_056058.1:42478226-42952514	0.148023	0.03036	2.4537	0.000558345	0.0430905
101106720	LOC101106720	NC_056073.1:24810314-24832457	0.362728	0.010502	5.1906	0.000570416	0.0438871
101116192	DSC2	NC_056076.1:26368657-26406565	2.32497	0.542231	2.36775	0.000596783	0.0449
105616741	LOC105616741	NC_056066.1:67284818-67312465	0.0895023	3.27779	-5.01619	0.000656451	0.0480032
101118423	MYOM3	NC_056055.1:242539682-242592053	0.448045	4.63769	-3.28895	0.000655334	0.0480032
114116901	LOC114116901	NC_056064.1:19016112-19046647	0	0.0333887	-8.64241	0.000661218	0.0481026
101110481	KIAA2012	NC_056055.1:204391568-204525466	1.41666	0.210621	2.86076	0.000667182	0.0481052
101109054	SFXN2	NC_056075.1:23060139-23078010	1.0492	5.06041	-2.10717	0.000675893	0.0483659
101120407	POU6F2	NC_056057.1:83025849-83159231	0.013184	0.172361	-3.54709	0.000687482	0.0488482
101121828	ZNF385B	NC_056055.1:130207856-130686928	1.05132	0.076263	3.83549	0.000706879	0.0496637
101121348	NRG2	NC_056058.1:48690206-48887741	0.342825	0.0879017	2.14341	0.00071007	0.0497485

## Sheet: Table S4_DEGs_KAZ vs SFK 
Table S4 analysis of DE genes of KAZ vs SFK
gene_id	gene_name	gene_locus	KAZ_FPKM	SFK_FPKM	log2FoldChange	pvalue	padj
443274	GRIA4	NC_056068.1:1498196-2166450	0.147963	0	14.664	1.88e-26	1.57e-22
101120301	ADAM18	NC_056079.1:34182248-34323718	0	3.18459	-14.6455	7.65e-22	4.8e-18
101119692	HS3ST4	NC_056077.1:23821410-24302416	0	0.216095	-15.2388	9.62e-21	4.83e-17
121820152	LOC121820152	NC_056061.1:15323848-15353798	7.23e-05	1.08019	-11.2731	3.99e-15	1.25e-11
101102396	GREM1	NC_056060.1:28161952-28176990	45.9389	3.27714	3.86034	6.59e-15	1.84e-11
101116376	KLKB1	NC_056079.1:15452076-15474273	8.08135	0.36281	4.38185	1.51e-13	3.46e-10
443175	BMP7	NC_056066.1:58543775-58626484	0.312222	2.97048	-3.10554	8.8e-12	1.74e-08
101106522	TRPC7	NC_056058.1:45278881-45428855	0.328436	0	12.9024	9e-12	1.74e-08
101111592	LMX1A	NC_056054.1:117169151-117341122	0.195163	1.51896	-2.87134	2.05e-11	3.68e-08
101108612	F13A1	NC_056073.1:47927227-48068069	20.6845	155.743	-2.81642	9.33e-11	1.56e-07
101120407	POU6F2	NC_056057.1:83025849-83159231	0.013184	0.449188	-4.892	2.35e-10	3.52e-07
101113649	CLDN11	NC_056054.1:217682947-217697791	2.26631	16.3238	-2.69571	2.38e-10	3.52e-07
101110446	DNHD1	NC_056068.1:46229225-46299141	0.022047	1.64646	-6.17738	3.75e-10	5.22e-07
100820740	TNXB	NC_056073.1:26346081-26399925	22.0414	104.973	-2.08824	3.95e-10	5.22e-07
101105294	LGI1	NC_056075.1:14840801-14877030	0.031592	4.36617	-7.00402	5.34e-10	6.38e-07
101112777	SLIT1	NC_056075.1:18106436-18281138	0.0150777	0.370155	-4.50303	6.51e-10	7.43e-07
101112182	MYO5B	NC_056076.1:49792901-50130336	3.89235	0.418313	3.41043	9.44e-10	1.03e-06
101112575	SNTG1	NC_056062.1:33295517-33701141	0.165898	0	14.0474	1.33e-09	1.39e-06
101120348	KCNH1	NC_056065.1:71671583-72092529	0.0340663	0.337096	-3.18251	1.8e-09	1.81e-06
100170321	CDH2	NC_056076.1:29012499-29254079	1.73213	0.395771	2.25758	3.15e-09	2.93e-06
101112715	KERA	NC_056056.1:127466168-127473668	1.0849	19.0574	-3.94317	5.26e-09	4.72e-06
101110341	LOC101110341	NC_056062.1:31108300-31177803	1.20548	8.40323	-2.65448	5.85e-09	5.07e-06
101119401	COL22A1	NC_056062.1:17018833-17248213	0	0.37609	-15.0038	1.91e-08	1.5e-05
101102235	ADAMTS19	NC_056058.1:22187748-22453471	0.432478	2.98474	-2.70337	2.11e-08	1.6e-05
101105703	PLCE1	NC_056075.1:15049874-15426052	0.765139	3.9252	-2.27541	2.2e-08	1.62e-05
101102850	ACKR3	NC_056054.1:4622543-4635069	11.0733	53.9959	-2.15376	2.58e-08	1.85e-05
101111081	PLA2R1	NC_056055.1:149665404-149793734	74.2686	11.118	2.87794	2.84e-08	1.98e-05
101121848	NXPH1	NC_056057.1:17300516-17665790	0.114451	1.00082	-3.01578	3.83e-08	2.53e-05
443361	NPY1R	NC_056059.1:2682365-2691584	0.236103	7.86977	-4.93561	4.72e-08	2.89e-05
101119516	NEGR1	NC_056054.1:47146824-48165091	0.673268	0.086976	3.02771	4.68e-08	2.89e-05
101123575	HSD17B14	NC_056067.1:55170303-55189408	15.1978	1.79901	3.28577	7.13e-08	4.26e-05
101120331	SULT1E1	NC_056059.1:86074358-86132345	0.969531	0	14.5525	7.84e-08	4.38e-05
101103866	TMEM130	NC_056077.1:37796204-37812216	0	0.425246	-11.345	8.13e-08	4.44e-05
101121501	CTNNA2	NC_056056.1:50614437-52019005	0	0.03571	-14.2199	1.01e-07	5.29e-05
101121758	GLIPR1	NC_056056.1:111483100-111521328	14.7612	2.76344	2.4711	1.1e-07	5.55e-05
101117246	ATP10B	NC_056058.1:69761611-70142332	0	0.0189437	-11.2724	1.32e-07	6.51e-05
443389	TTR	NC_056076.1:25886082-25894574	37.4082	0.0233573	10.6143	1.49e-07	7.22e-05
100913155	GABRB2	NC_056058.1:70506031-70815285	0.728738	0.0890793	2.95568	2.24e-07	0.000104098
101111396	LOC101111396	NC_056070.1:13531288-13647469	0.0465897	0.781888	-3.9166	2.94e-07	0.00012715
101111950	SLC3A1	NC_056056.1:80003432-80041556	0.199677	2.88043	-3.70747	2.92e-07	0.00012715
101117611	TOX3	NC_056067.1:20423244-20543404	0	0.041757	-10.72	4.55e-07	0.000184134
101102679	CPNE5	NC_056073.1:10744449-10845889	0.14197	1.04798	-2.78135	4.69e-07	0.000187021
101107460	ANGPT4	NC_056066.1:59854076-59900701	3.49557	17.585	-2.17451	5.53e-07	0.000213662
101109862	SRPX2	NC_056080.1:134153649-134185215	0.876062	5.82804	-2.56617	6.75e-07	0.000252988
101108576	SLC27A2	NC_056060.1:58170586-58223203	1.40858	0.174101	3.11608	7.13e-07	0.000263356
100190977	CKB	NC_056071.1:65892861-65896013	166.544	26.9761	2.83379	7.42e-07	0.000269862
114117992	LOC114117992	NC_056067.1:50167230-50183567	11.1839	61.5195	-2.35393	7.64e-07	0.000274141
101112943	LOC101112943	NC_056054.1:98043124-98088738	3.43124	0.42647	3.40424	9.58e-07	0.000334219
101123022	VIT	NC_056056.1:87222472-87347983	2.79734	22.5216	-2.82403	1.19e-06	0.000409926
101103801	ACSS3	NC_056056.1:117145188-117318853	16.6497	4.06037	2.12246	1.3e-06	0.000440614
114109673	TOMM6	NC_056073.1:15634792-15647892	31.8351	1.56572	3.77613	1.37e-06	0.000457395
101123479	BRINP3	NC_056065.1:14301091-14718995	0.482219	0	13.0546	1.92e-06	0.000632886
101110397	RP1L1	NC_056055.1:104442682-104537575	0	0.695	-10.92	2.34e-06	0.000753302
101113460	FBP2	NC_056055.1:31846746-31897446	8.38157	0.65145	3.89011	2.96e-06	0.00090569
101114659	DGKG	NC_056054.1:201655734-201881911	0.147355	0.698786	-2.13804	3.25e-06	0.000973089
101120653	LOC101120653	NC_056056.1:194481530-194556137	3.19515	0.085358	5.45204	3.26e-06	0.000973089
443264	LEPR	NC_056054.1:41094622-41249768	30.4861	6.25776	2.32205	3.62e-06	0.00106963
101113839	SEMA3E	NC_056057.1:38401126-38680384	0.109889	0.527629	-2.14355	3.76e-06	0.00109776
101108195	LYPD1	NC_056055.1:178329818-178388363	2.81436	0.499426	2.68813	4.23e-06	0.00116696
101119373	GPR143	NC_056080.1:399613-430432	0.18062	1.6747	-3.05373	4.48e-06	0.00119782
101115946	THSD7B	NC_056055.1:173013644-174062362	0.014587	0	12.6088	4.55e-06	0.00120367
101108882	SPSB4	NC_056054.1:248420784-248510055	0.248893	1.34707	-2.29582	4.95e-06	0.00129454
101119143	RSPO2	NC_056062.1:69316960-69503711	0	0.099124	-12.8037	5.39e-06	0.00138073
101120262	MKX	NC_056066.1:36243650-36312525	2.01376	0.239812	3.28392	5.38e-06	0.00138073
101106322	CNTNAP2	NC_056057.1:110539864-112881563	0.435368	0.05316	2.06914	5.68e-06	0.00144004
101108832	NDNF	NC_056059.1:4661867-4710532	0.598642	3.12886	-2.21242	6.01e-06	0.00150622
101118853	ANOS1	NC_056080.1:1336521-1558611	0.192711	1.00318	-2.21137	6.06e-06	0.00150622
XLOC_041294	XLOC_041294	NC_056057.1:67153027-67157400	4.63899	0.0859013	5.93851	6.83e-06	0.00168009
101117946	KRT19	NC_056064.1:41472689-41476482	0.288828	5.76607	-4.24248	7.91e-06	0.00189195
101112819	LOC101112819	NC_056059.1:10825466-11169213	0	0.009074	-10.1937	8.22e-06	0.00194634
121820546	LOC121820546	NC_056064.1:13136200-13380448	23.6759	7.41089	2.91139	0.00646315	0.002057
101102230	LOC101102230	NC_056057.1:41667753-41743177	14.9969	2.73995	2.65492	9.17e-06	0.00213208
101111700	SFXN5	NC_056056.1:94962557-95088775	64.7253	22.6357	2.72453	0.00739323	0.00220453
101103299	TM4SF20	NC_056055.1:229597163-229673592	1.42518	0.036068	6.36114	1.01e-05	0.00229808
443186	ACACA	NC_056064.1:13136279-13424653	338.975	56.5442	2.7804	0.000915295	0.00251761
101119185	TNFAIP6	NC_056055.1:158145022-158162886	4.12931	19.6248	-2.18816	1.11e-05	0.00252041
121816115	LOC121816115	NC_056065.1:14782978-14811675	0.420054	0	12.3544	1.13e-05	0.00252754
101101882	HMCN2	NC_056056.1:6154936-6327447	0.0428737	0.515792	-3.52877	1.15e-05	0.00254948
101114226	LOC101114226	NC_056054.1:78066630-78089497	31.6418	167.685	-2.29117	1.16e-05	0.00254948
101103031	AK4	NC_056054.1:40740898-40835953	89.6021	27.427	2.93385	0.000668577	0.0027614
101112537	NRG3	NC_056078.1:35919548-37160225	0	0.00940567	-12.1323	1.34e-05	0.00286855
101104337	ELMOD1	NC_056068.1:16728218-16815556	20.6694	4.24149	2.47921	1.41e-05	0.00299246
101104729	PPFIA2	NC_056056.1:117319666-117828677	0	0.0257083	-12.0866	1.5e-05	0.00316256
101108200	LRP2	NC_056055.1:140096304-140279121	0.000916333	0.62358	-9.43616	1.55e-05	0.00320248
101119997	SCPEP1	NC_056064.1:7518442-7540656	175.215	46.9238	3.37907	0.000299903	0.0032192
100125611	SLIT2	NC_056059.1:40397721-40801150	4.0704	0.92566	2.15952	1.72e-05	0.00348941
101113100	C1QTNF3	NC_056069.1:39884732-39917354	18.7517	2.21524	3.10288	1.96e-05	0.00388197
101114407	P2RY1	NC_056054.1:235652570-235659404	13.3644	1.94488	2.86004	1.99e-05	0.00390056
101115141	SCCPDH	NC_056065.1:29856498-29885662	37.235	13.7183	2.05362	0.000205341	0.00392071
101106121	LOC101106121	NC_056054.1:21664166-21715251	0	15.8686	-18.2681	2.19e-05	0.00418866
101107668	ELAVL2	NC_056055.1:92426299-92570987	0	0.016841	-9.86236	2.21e-05	0.00420985
101107121	SGK2	NC_056066.1:72131680-72152569	20.5818	4.03267	2.75429	0.000236118	0.00422621
101116673	FA2H	NC_056067.1:1635997-1690733	0	0.0538973	-10.1046	2.24e-05	0.00422723
101115091	CDR2	NC_056077.1:20557697-20585984	17.1434	3.93858	2.3262	2.28e-05	0.00426881
101118819	P2RX6	NC_056070.1:72394856-72408222	27.5088	4.84845	3.69725	0.000320336	0.00432222
100620053	KCNMB2	NC_056054.1:208923190-209171155	10.0984	2.0639	2.80078	0.000559632	0.00433365
101109903	SLC22A3	NC_056067.1:13822195-13827013	10.4529	2.54582	3.04902	0.000977754	0.00447445
105616741	LOC105616741	NC_056066.1:67284818-67312465	0.0895023	5.25242	-5.67762	2.44e-05	0.00453622
101118004	LOC101118004	NC_056056.1:131734361-131739875	0	73.1815	-17.2616	2.56e-05	0.00472356
101111038	EPHX1	NC_056065.1:28122842-28160799	147.852	32.46	4.26443	0.000454659	0.00514452
101104909	HS3ST1	NC_056059.1:107160286-107196368	0.425537	2.51364	-2.4493	2.84e-05	0.00517595
554321	LTF	NC_056072.1:52949688-52979789	19.6443	2.65376	2.78202	0.000346383	0.00518893
101119329	SELENOW	NC_056067.1:54431829-54435844	196.51	73.6038	3.3625	0.000443373	0.00521243
101104112	BDH1	NC_056054.1:192783700-192821650	19.2135	7.31536	2.60004	0.000363576	0.00530624
100337686	PON3	NC_056057.1:13363165-13398936	25.4365	4.95265	3.30471	0.000715783	0.00541559
101119703	DNER	NC_056055.1:231387211-231765997	12.0945	2.0288	2.44353	0.000754867	0.00543636
101104446	IGSF11	NC_056054.1:184631957-184768768	10.0712	2.08594	3.26529	0.000856128	0.00545533
101107690	HK2	NC_056056.1:96669457-96737497	3.3501	0.836339	2.20372	3.05e-05	0.0054872
101121916	LOC101121916	NC_056080.1:11606390-11659248	2.04954	0.034705	5.91608	3.06e-05	0.0054872
101117229	LOC101117229	NC_056077.1:35936362-35970542	27.1149	3.7804	2.8249	3.27e-05	0.00577963
101115823	BBOX1	NC_056068.1:56517646-56588855	0	0.198025	-12.3441	3.33e-05	0.00584067
XLOC_094936	XLOC_094936	NC_056068.1:37606274-37610156	0.0100067	4.84512	-8.7728	3.47e-05	0.00605583
101121046	ATP2B2	NC_056072.1:54327888-54705889	0.0161337	0.151746	-3.08543	3.67e-05	0.00631008
101113643	MEIOB	NC_056077.1:1928697-1963471	0.745921	4.21544	-2.33403	3.65e-05	0.00631008
443450	BCAT2	NC_056067.1:55155036-55168365	49.9088	28.2338	3.02402	0.000619218	0.00654047
XLOC_037452	XLOC_037452	NC_056056.1:148826598-148973511	21.7983	3.02159	3.17753	0.000876462	0.00686666
101103997	RGS8	NC_056065.1:63144340-63191836	0.05011	0.801224	-3.80896	4.45e-05	0.00739812
443343	ALDH1A1	NC_056055.1:63749292-63804375	383.051	253.214	2.7747	0.000933845	0.00769985
105604608	HS3ST6	NC_056077.1:2009163-2015314	2.08923	11.7277	-2.36911	4.81e-05	0.00784311
101102469	GCAT	NC_056056.1:215451555-215458241	60.2427	16.2848	2.93306	0.000109504	0.00815547
101114456	LOC101114456	NC_056065.1:4847404-4946208	7.03074	35.2913	-2.22555	5.73e-05	0.00887898
101109916	TGM5	NC_056071.1:52825720-52856534	6.94597	0.270815	4.92683	6.08e-05	0.00931348
101122666	B3GALT1	NC_056055.1:141550150-142172431	0.143846	0.219827	3.19678	0.000194781	0.00969435
101109822	GPT2	NC_056067.1:14860042-14894080	23.0641	3.36693	3.00259	6.49e-05	0.00982026
101102712	SYT1	NC_056056.1:114928514-115562807	0	0.011847	-11.4932	6.69e-05	0.0100504
101106846	NPY5R	NC_056059.1:2657105-2668041	0.037301	1.53738	-5.23602	6.73e-05	0.0100647
101121539	LOC101121539	NC_056067.1:49474513-49485948	34.2004	6.87989	2.44053	7.07e-05	0.0103224
101114123	SOST	NC_056064.1:43391559-43396467	42.6523	4.07893	3.62014	7.27e-05	0.0105488
101109387	GLYATL2	NC_056068.1:80865705-80874243	0	8.12539	-14.7215	7.36e-05	0.0106251
101112454	CCDC148	NC_056055.1:150996807-151566213	0.0274627	0.313185	-3.37594	7.65e-05	0.010968
101115646	LOC101115646	NC_056067.1:1324021-1336675	8.81962	0.785145	3.62282	7.75e-05	0.010968
101114420	TFCP2L1	NC_056055.1:186531955-186601787	2.02777	0.145123	3.95601	7.96e-05	0.011096
443279	CHI3L1	NC_056065.1:750821-763781	54.2371	15.0317	2.08147	8.1e-05	0.0112397
101113069	UGT8	NC_056059.1:11303770-11407050	0.0288697	0.359652	-3.54469	8.15e-05	0.0112465
100233164	CNGA3	NC_056056.1:102835910-102877356	0.0433307	0	9.44808	8.45e-05	0.0115866
494437	SLC9A3	NC_056069.1:71652463-71689063	0.150868	2.00938	-3.48721	8.72e-05	0.0118281
442993	UGT1A9	NC_056054.1:7254899-7426072	21.4644	6.04641	3.85305	0.00284565	0.0121094
101109353	FGF1	NC_056058.1:51264564-51383245	25.4468	5.40253	2.44054	9.01e-05	0.0121562
101103643	HAPLN1	NC_056058.1:81084161-81161129	0.132879	0	11.7777	9.16e-05	0.0122989
101105007	XKR9	NC_056062.1:47328141-47353749	0	0.06863	-9.3887	9.5e-05	0.0126809
114111402	LOC114111402	NC_056080.1:4338577-4412728	0	5.52976	-14.3464	9.95e-05	0.0130835
101111288	CA12	NC_056060.1:44842836-44907905	31.0892	5.934	2.61133	0.00343396	0.0134713
114118072	LOC114118072	NC_056067.1:63850368-63909334	0.203299	1.67198	-2.91261	0.000106014	0.0137912
101117888	OPCML	NC_056074.1:30857247-31902052	0	0.00602933	-11.1414	0.000108881	0.0139473
101110208	LOC101110208	NC_056055.1:10736406-10741504	0	9.42116	-14.1912	0.000112049	0.0142458
101109484	GLRB	NC_056070.1:42220953-42315769	10.0997	2.05429	3.93064	0.00442838	0.0143245
443054	GSTA1-1	NC_056073.1:24748145-24761908	288.463	56.0787	2.55831	0.000117084	0.014772
101111393	FAM169A	NC_056069.1:6846812-6914781	4.87336	0.75084	2.95965	0.000118453	0.0148701
101114977	AACS	NC_056070.1:50762459-50815793	33.9177	7.73585	2.33153	0.000127315	0.0154424
101114569	COL24A1	NC_056054.1:62852698-63246629	0.927337	0.108451	3.29522	0.000125678	0.0154424
101108960	DNAH12	NC_056072.1:43748189-43925231	0.648829	0.069695	3.30565	0.000133845	0.0160787
100137068	TRPV6	NC_056057.1:107376955-107393522	0	2.50422	-13.9794	0.000137274	0.0163343
101107885	TOX2	NC_056066.1:72372805-72528108	0.0165777	0.185522	-3.36116	0.000147004	0.0170871
100141301	GSTA1	NC_056073.1:24772942-24808045	27.8669	0.0655013	8.02925	0.000148007	0.0171245
101114011	LOC101114011	NC_056057.1:107718074-107724575	0	5.76905	-13.8343	0.000156471	0.0180207
101104497	PRTG	NC_056060.1:52770524-52917182	0.00715267	0.12755	-4.03189	0.000165638	0.018483
101103641	AKR1D1	NC_056057.1:103217229-103269171	0.125205	0	11.5269	0.000164974	0.018483
101110481	KIAA2012	NC_056055.1:204391568-204525466	1.41666	0.229555	2.76008	0.000171562	0.0189754
100500782	VIPR1	NC_056072.1:14653554-14684831	1.80336	0.0856163	4.50403	0.00018589	0.0202919
101115616	COL28A1	NC_056057.1:16187626-16370017	0.222848	2.24298	-3.2924	0.000188875	0.0205285
101118907	IP6K3	NC_056073.1:7997023-8021162	0	0.0879977	-9.63177	0.000192983	0.020795
100141302	KCNK3	NC_056056.1:33838757-33875372	5.3476	1.2429	2.20362	0.000196922	0.0210388
101118961	LY6D	NC_056062.1:14582337-14583984	3.30323	0.116238	4.89689	0.000198919	0.0211621
101112261	DEPDC1B	NC_056069.1:18737332-18837910	1.42878	0.330956	2.30009	0.000199771	0.0211631
101114789	NALF1	NC_056063.1:82179110-82787491	0	0.0117493	-10.8392	0.000212571	0.0217838
101102702	MID1IP1	NC_056080.1:38318345-38320652	154.144	36.5972	2.3002	0.000214897	0.0218438
101112637	PMEL	NC_056056.1:163559701-163568544	26.3444	0.583902	5.4537	0.000219721	0.0221548
114113623	MUCL1	NC_056056.1:131777817-131781723	0	7.4059	-13.4597	0.000223193	0.0224148
121816658	LOC121816658	NC_056068.1:30816031-30885435	0	0.0705177	-10.8813	0.000225906	0.0225969
101111424	COL6A6	NC_056054.1:272633094-272812347	0.887449	5.13794	-2.48013	0.000231709	0.0229942
101111138	LPAR3	NC_056054.1:61857276-61941446	2.08426	0.192366	3.66484	0.000236199	0.0232855
101108999	FABP1	NC_056056.1:58827701-58833417	0	0.280318	-9.24108	0.00023977	0.0235152
101114511	AGPAT2	NC_056056.1:2839985-2852203	852.703	223.926	2.13048	0.000266739	0.0258572
101119421	CDH18	NC_056069.1:53522953-54134046	0	0.040702	-13.242	0.000269925	0.0258891
101107119	LOC101107119	NC_056066.1:42841301-42858263	280.568	49.6041	2.70277	0.00026821	0.0258891
100170327	FASN	NC_056064.1:50277417-50296144	906.849	263.413	2.02152	0.00965229	0.0260022
101109861	DCX	NC_056080.1:123600183-123717792	0	0.0359873	-10.6248	0.000287683	0.027256
101116336	LOC101116336	NC_056067.1:23441533-23469387	920.723	409.921	2.36266	0.00109647	0.0279261
101113333	CFAP299	NC_056059.1:95737996-96433016	0	0.032119	-13.086	0.000316005	0.0288507
101113549	RRP12	NC_056075.1:18435271-18464131	3.50962	0.662087	3.02423	0.000322365	0.0293247
101110189	LOC101110189	NC_056074.1:15572513-15577058	1948.25	248.871	3.8045	0.00123639	0.0300504
101112716	KRT7	NC_056056.1:134138551-134152159	0	1.56447	-12.9562	0.000355238	0.0316275
101102992	COL9A1	NC_056062.1:3790396-3877943	0	0.0152693	-8.91161	0.000379636	0.033327
114117945	LOC114117945	NC_056067.1:63644414-63663152	0.065602	0	9.00643	0.000384582	0.0335268
101119652	GRTP1	NC_056063.1:85941202-85960285	15.5447	2.0429	3.64071	0.00165148	0.0350693
100913161	HSD17B2	NC_056067.1:8096021-8195156	0	0.187334	-12.8206	0.000410519	0.0354189
101112615	CALHM3	NC_056075.1:23749401-23757794	0.00271233	0.321765	-6.65294	0.000424712	0.0363934
101117677	ATP6V0D2	NC_056062.1:89465990-89521222	0.0777783	0	10.6425	0.000439046	0.0373665
101117223	RNF128	NC_056080.1:128564748-128662922	2.99853	0.665568	2.35232	0.000446893	0.0377783
101111284	CCDC69	NC_056058.1:60218505-60266709	41.8554	9.30788	2.3901	0.00047481	0.0387047
101106563	GRK7	NC_056054.1:247736226-247777782	0	0.028364	-8.81676	0.000479736	0.0389797
101110089	RAB3C	NC_056069.1:20634185-20932905	0.0753427	0.399961	-2.22809	0.000493806	0.0398597
101111767	CTBS	NC_056054.1:61601200-61613882	10.3081	0.819116	3.86886	0.00050358	0.0400107
105614373	LOC105614373	NC_056067.1:49834451-49851493	8.1426	0.555106	4.05376	0.00050563	0.0400468
101123289	LOC101123289	NC_056057.1:67136545-67140914	14.2268	1.11044	3.88105	0.00051405	0.0404841
101106188	KIF19	NC_056064.1:56357793-56385396	0	0.0395147	-8.70561	0.000518942	0.0405459
121818205	LOC121818205	NC_056080.1:4432053-4439412	0	2.14788	-12.588	0.000526385	0.0407542
101104332	BPI	NC_056066.1:67160503-67191517	0.149303	1.17298	-2.85357	0.000527294	0.0407542
101106297	CPN2	NC_056054.1:194001738-194010772	13.2381	1.57754	3.28954	0.000539769	0.0410367
101120795	FYB2	NC_056054.1:31269615-31402196	23.4868	5.62835	3.4958	0.00453973	0.0413172
101110905	ACSL1	NC_056079.1:14371441-14437206	776.709	192.469	2.2343	0.000562508	0.0422841
100534643	UGT1A6	NC_056054.1:7254898-7413990	10.5517	2.23551	2.38224	0.00353576	0.0434355
101116799	LOC101116799	NC_056080.1:4315395-4322267	0	2.15298	-12.4891	0.000586643	0.0435765
101113683	LOC101113683	NC_056061.1:63189581-63203583	0.74424	3.78108	-2.23431	0.000590722	0.0436814
101121706	LOC101121706	NC_056068.1:46991136-47017036	0.324502	0	8.62981	0.000622027	0.0455313
114113041	RPRM	NC_056055.1:156129228-156130668	0.793196	9.47962	-3.48095	0.000649818	0.0466142
101102413	LOC101102413	NC_056067.1:38558574-38565007	16.2045	129.186	-3.00099	0.000657386	0.0469363
101112608	RAB3B	NC_056054.1:26358392-26430780	12.8459	3.17206	2.07072	0.000665557	0.0473375
101122616	TRIB3	NC_056066.1:60298959-60310436	4.41673	1.08298	2.21791	0.00067894	0.0480173
101103359	CDHR5	NC_056074.1:47067072-47073733	27.4028	5.06279	2.73999	0.00385554	0.0486556
101102549	LOC101102549	NC_056060.1:84949518-84964352	12.9783	3.06457	2.13949	0.0031208	0.0492174
101107516	LOC101107516	NC_056056.1:209168425-209178331	3.73328	0.620909	2.63968	0.000705384	0.0493317
101107229	TKT	NC_056072.1:47803609-47826742	414.014	113.498	2.09192	0.000712025	0.0495203
101115040	DECR1	NC_056062.1:86594921-86635751	85.5114	46.9034	2.06314	0.00465966	0.0495248

## Sheet: Table S5_DEGs_SFK vs CSH 
Table S5 analysis of DE genes of SFK vs CSH
gene_id	gene_name	gene_locus	SFK_FPKM	CSH_FPKM	log2FoldChange	pvalue	padj
101112575	SNTG1	NC_056062.1:33295517-33701141	0	0.679908	-15.9485	6.26e-55	7.9e-51
100534643	UGT1A6	NC_056054.1:7254898-7413990	0.235507	0	13.8328	5.56e-22	2.81e-18
101112776	LOC101112776	NC_056074.1:37776443-37801622	2.3116	0	14.456	9.98e-22	4.2e-18
442993	UGT1A9	NC_056054.1:7254899-7426072	6.04641	0.187787	4.97999	1.3e-21	4.68e-18
101120795	FYB2	NC_056054.1:31269615-31402196	5.62835	0.0647783	6.43357	1.43e-19	4.52e-16
101102230	LOC101102230	NC_056057.1:41667753-41743177	2.73995	17.3694	-2.68559	1.63e-17	3.74e-14
101105400	LOC101105400	NC_056056.1:162884906-162906746	10.6081	0.836018	3.70767	2.75e-15	5.34e-12
101120720	GSG1L	NC_056077.1:25852025-26106682	0.0795657	0	12.7089	6.72e-15	1.13e-11
101107121	SGK2	NC_056066.1:72131680-72152569	14.0327	1.11849	3.63902	1.33e-14	2.1e-11
101120110	RETREG1	NC_056069.1:56691664-56848935	34.4948	4.72733	2.79657	3.52e-14	5.22e-11
101102901	NPNT	NC_056059.1:19569046-19646418	8.55623	1.95886	2.37252	1.73e-13	2.3e-10
443409	HSD11B1	NC_056065.1:73023447-73086378	10.0029	72.0168	-2.83647	8.54e-13	1.03e-09
101120301	ADAM18	NC_056079.1:34182248-34323718	3.18459	0.00569367	9.69407	1.34e-12	1.53e-09
XLOC_037452	XLOC_037452	NC_056056.1:148826598-148973511	3.02159	0.052931	6.79581	1.49e-12	1.64e-09
101114557	NPR3	NC_056069.1:41069885-41148931	16.3391	3.40919	2.24638	1.72e-12	1.81e-09
101117785	APOA1	NC_056068.1:27224306-27258309	36.1598	5.11282	2.77924	2.99e-12	2.83e-09
101107781	ABCB5	NC_056057.1:30313819-30431613	0.19497	0	12.9983	3.03e-12	2.83e-09
101110446	DNHD1	NC_056068.1:46229225-46299141	1.64646	0.0332793	5.62065	4.72e-12	4.25e-09
101120648	EFEMP1	NC_056056.1:68209719-68279889	88.0338	18.7432	2.21372	5.73e-12	4.99e-09
101112182	MYO5B	NC_056076.1:49792901-50130336	0.418313	2.28733	-2.47493	6.37e-12	5.36e-09
101122666	B3GALT1	NC_056055.1:141550150-142172431	10.022	0.2001	12.2685	1.95e-11	1.49e-08
101105194	DNAH8	NC_056073.1:12592008-12906540	0.585541	0.065852	3.1102	3.14e-11	2.33e-08
101104951	APCDD1	NC_056076.1:42641301-42673958	13.183	68.5384	-2.38386	5.65e-11	4.07e-08
101119703	DNER	NC_056055.1:231387211-231765997	0.028799	0	12.0203	7.96e-11	5.58e-08
101104446	IGSF11	NC_056054.1:184631957-184768768	0.0859363	0	12.0998	1.02e-10	6.75e-08
443246	SLC1A3	NC_056069.1:37720041-37800700	4.53762	19.3759	-2.11581	1.59e-10	1e-07
101115141	SCCPDH	NC_056065.1:29856498-29885662	83.7183	12.8068	2.71069	2.59e-10	1.59e-07
101106191	GPR158	NC_056066.1:25330133-25633683	0.067997	0.730412	-3.43318	5.89e-10	3.46e-07
101122618	NNAT	NC_056066.1:66440928-66452531	10.0383	185.626	-4.0746	7.43e-10	4.26e-07
101122806	SLC24A3	NC_056066.1:38474584-38900127	14.6008	3.28572	2.13812	1.1e-09	6.03e-07
100170327	FASN	NC_056064.1:50277417-50296144	263.413	66.3582	2.95481	1.75e-09	8.81e-07
443175	BMP7	NC_056066.1:58543775-58626484	2.97048	0.633344	2.22377	3.4e-09	1.65e-06
101104112	BDH1	NC_056054.1:192783700-192821650	7.31536	1.18531	2.64522	4.25e-09	2.02e-06
101114226	LOC101114226	NC_056054.1:78066630-78089497	167.685	34.7747	2.23273	5.64e-09	2.59e-06
XLOC_058935	XLOC_058935	NC_056060.1:48035242-48231342	3.05987	0.449749	3.24583	6.71e-09	2.99e-06
100302354	SDR16C5	NC_056062.1:36419716-36436019	25.393	4.93767	2.39236	8.31e-09	3.62e-06
101118812	CHST8	NC_056067.1:43531750-43672983	0.87209	0.121463	2.82154	1.29e-08	5.33e-06
101109781	CSRNP3	NC_056055.1:143879600-144090253	0.271481	1.36518	-2.34525	1.83e-08	7.33e-06
443274	GRIA4	NC_056068.1:1498196-2166450	0	0.242161	-14.8476	2.61e-08	9.96e-06
101115439	NXPH2	NC_056055.1:171813034-171941729	0.954293	0.155424	2.58771	3.14e-08	1.18e-05
101112759	NCAM1	NC_056068.1:23159619-23527282	2.16018	0.459955	2.08496	3.68e-08	1.36e-05
101102469	GCAT	NC_056056.1:215451555-215458241	36.2848	9.23637	2.96169	4.16e-08	1.5e-05
101121348	NRG2	NC_056058.1:48690206-48887741	0.576922	0.0879017	2.69331	6.35e-08	2.23e-05
101108021	ASB5	NC_056079.1:6927493-6967241	17.4422	4.29587	2.01826	8.31e-08	2.87e-05
443241	HR	NC_056055.1:43477833-43494705	0.727433	5.26253	-2.75179	8.62e-08	2.94e-05
443054	GSTA1-1	NC_056073.1:24748145-24761908	56.0787	17.0147	2.70884	9.43e-08	3.17e-05
101118870	CAMK2B	NC_056057.1:78676828-78767627	0.387485	0.014252	4.61352	1.03e-07	3.36e-05
101109024	PENK	NC_056062.1:36548461-36552896	18.8595	0.0872023	7.69407	1.04e-07	3.36e-05
XLOC_094936	XLOC_094936	NC_056068.1:37606274-37610156	4.84512	0	12.87	1.06e-07	3.36e-05
101116564	ADAM22	NC_056057.1:73690146-73925588	0.830214	0.0999827	2.99881	1.12e-07	3.46e-05
105610609	DNAJB3	NC_056054.1:7255199-7425193	0.410654	0	11.0298	1.13e-07	3.46e-05
101118143	NTM	NC_056074.1:31966046-32920053	0.58836	0.128854	2.10382	1.39e-07	4.12e-05
101110947	FNDC1	NC_056061.1:83211841-83328100	16.9612	3.98527	2.1103	1.59e-07	4.62e-05
101105412	LOC101105412	NC_056059.1:117969869-117985023	0	0.336758	-10.9239	1.64e-07	4.66e-05
101118719	TMEM236	NC_056066.1:31581070-31621883	0.111289	1.18114	-3.40999	1.64e-07	4.66e-05
101121536	BFSP1	NC_056066.1:37476459-37513605	0.13138	0	10.8841	1.76e-07	4.94e-05
101119329	SELENOW	NC_056067.1:54431829-54435844	173.604	47.3653	2.8515	2.61e-07	6.93e-05
443450	BCAT2	NC_056067.1:55155036-55168365	28.2338	4.76803	3.67416	3.12e-07	7.95e-05
494437	SLC9A3	NC_056069.1:71652463-71689063	2.00938	0.0237647	6.30308	3.54e-07	8.85e-05
101119408	TRAF5	NC_056065.1:71479036-71524875	3.59696	0.656009	2.36325	3.9e-07	9.55e-05
101117286	LOC101117286	NC_056074.1:37813436-37821311	0.845723	0	10.9017	3.89e-07	9.55e-05
101111288	CA12	NC_056060.1:44842836-44907905	5.934	0.658559	3.22969	4.06e-07	9.85e-05
101118946	UNC5A	NC_056058.1:35995367-36059780	0.741167	0.029901	4.55154	4.34e-07	0.000104401
121816819	LOC121816819	NC_056069.1:41074972-41150289	2.38	0.535029	2.41439	5.19e-07	0.000123643
101111019	LIX1	NC_056058.1:94157146-94212852	0.806698	0.0304513	4.66792	5.42e-07	0.00012775
101111950	SLC3A1	NC_056056.1:80003432-80041556	2.88043	0.262243	3.44445	6.01e-07	0.000139092
101112583	GAS2L2	NC_056064.1:14347925-14355711	0.46627	6.40314	-3.79392	8.43e-07	0.000191532
101121916	LOC101121916	NC_056080.1:11606390-11659248	0.034705	2.53995	-6.1777	1.16e-06	0.000253534
101106589	SPRY4	NC_056058.1:50981334-50995741	1.76792	8.81675	-2.42823	1.15e-06	0.000253534
443186	ACACA	NC_056064.1:13136279-13424653	116.544	49.0479	2.27118	1.37e-06	0.000298946
101109484	GLRB	NC_056070.1:42220953-42315769	0.0542863	0	10.9913	1.57e-06	0.000336542
101102396	GREM1	NC_056060.1:28161952-28176990	3.27714	24.1868	-2.93508	2.04e-06	0.000418652
101120348	KCNH1	NC_056065.1:71671583-72092529	0.337096	0.066448	2.30207	2.48e-06	0.00050067
101117677	ATP6V0D2	NC_056062.1:89465990-89521222	0	0.367591	-12.8815	2.73e-06	0.000547048
101116323	LOC101116323	NC_056062.1:36462728-36485051	0.179056	0	10.6234	2.94e-06	0.000579029
100620053	KCNMB2	NC_056054.1:208923190-209171155	0.0639003	0	12.5975	2.94e-06	0.000579029
101108738	SLC9A2	NC_056056.1:99084528-99173939	0.0324473	0	10.1293	3.39e-06	0.000653268
101111038	EPHX1	NC_056065.1:28122842-28160799	132.46	50.6911	2.44856	3.61e-06	0.00068572
100534646	UGT1A4	NC_056054.1:7254898-7321736	0.0698157	0.000191333	8.13915	3.7e-06	0.000696166
101114783	HTR1E	NC_056061.1:50229737-50324998	0	0.0366827	-10.44	3.76e-06	0.000701994
101112819	LOC101112819	NC_056059.1:10825466-11169213	0.009074	0	10.2223	3.81e-06	0.00070592
100642179	SLC22A3	NC_056061.1:84215939-84315416	15.0812	3.53703	2.68189	5.33e-06	0.000927525
101119508	TMEM132C	NC_056070.1:48474734-48918970	0.538356	2.36242	-2.13089	6.01e-06	0.00101133
554321	LTF	NC_056072.1:52949688-52979789	2.65376	0.291779	3.11047	6.38e-06	0.00106671
101119997	SCPEP1	NC_056064.1:7518442-7540656	146.924	51.8543	2.48888	6.48e-06	0.00106981
101118069	CDH20	NC_056076.1:60200349-60416373	0.0924647	1.18633	-3.6463	7.22e-06	0.00117495
101120331	SULT1E1	NC_056059.1:86074358-86132345	0	0.24202	-12.4214	8.09e-06	0.00128856
101113649	CLDN11	NC_056054.1:217682947-217697791	16.3238	3.47923	2.19813	8.12e-06	0.00128856
101107692	SULT4A1	NC_056056.1:220465545-220493349	0.0946583	0	9.91142	8.59e-06	0.00133838
101107621	PFKFB3	NC_056066.1:10930780-11011954	9.48206	52.1095	-2.49259	8.84e-06	0.00135928
101115946	THSD7B	NC_056055.1:173013644-174062362	0	0.010886	-12.1698	1.08e-05	0.00160736
101110076	PRG4	NC_056065.1:66828408-66844700	0.856114	7.39267	-3.11745	1.09e-05	0.00160784
101111411	PKD2L1	NC_056075.1:20959118-21003755	1.29681	0.170279	2.91581	1.11e-05	0.00161762
101103359	CDHR5	NC_056074.1:47067072-47073733	5.06279	0.308457	3.97054	1.11e-05	0.00161762
100534645	UGT1A3	NC_056054.1:7254898-7383834	0.176675	0.006434	4.72737	1.12e-05	0.00161762
101104118	NPTX2	NC_056077.1:37932982-37945080	0.215252	0	9.97648	1.17e-05	0.0016845
101118655	DSG2	NC_056076.1:25942401-25993705	0.332848	0.005354	5.89502	1.2e-05	0.0017234
101103235	PRDM6	NC_056058.1:28306677-28417656	0.247637	1.34955	-3.41549	1.24e-05	0.00176303
101116192	DSC2	NC_056076.1:26368657-26406565	4.49881	0.542231	3.02034	1.26e-05	0.00177925
101108443	CLSTN2	NC_056054.1:248958322-249703516	0.70192	0.149411	2.19107	1.36e-05	0.00188137
101110189	LOC101110189	NC_056074.1:15572513-15577058	648.871	106.704	2.62724	1.36e-05	0.00188137
101105482	LMX1B	NC_056056.1:9416406-9502608	0.0305793	0	9.9912	1.35e-05	0.00188137
101107516	LOC101107516	NC_056056.1:209168425-209178331	0.620909	4.48386	-2.85221	1.44e-05	0.00197391
101102549	LOC101102549	NC_056060.1:84949518-84964352	3.06457	0.37281	3.01182	1.46e-05	0.00199512
105605798	LOC105605798	NC_056065.1:6658630-6812356	3.11045	14.132	-2.31178	1.52e-05	0.00205908
101113744	SCN8A	NC_056056.1:134502440-134702533	1.39431	0.378037	2.20371	1.55e-05	0.00209026
100820755	SLC7A11	NC_056070.1:19472110-19828555	0.16428	0.7073	-2.12634	1.76e-05	0.00233524
101107652	GPR156	NC_056054.1:185793997-185903854	0.328649	1.41473	-2.07922	1.87e-05	0.00246902
101115381	ASGR2	NC_056064.1:26740083-26750949	0.316128	4.12574	-3.65022	1.96e-05	0.00257706
443343	ALDH1A1	NC_056055.1:63749292-63804375	253.214	45.2905	2.5415	2.03e-05	0.00264267
101115040	DECR1	NC_056062.1:86594921-86635751	46.9034	9.73917	4.24904	2.03e-05	0.00264267
101109602	OLFM1	NC_056056.1:1380978-1420708	8.73602	1.87285	2.18257	2.05e-05	0.00265064
101103544	GABBR2	NC_056055.1:49127459-49497513	0.752891	3.64302	-2.28775	2.06e-05	0.00265652
101107059	ATP13A4	NC_056054.1:194706359-194832242	0	0.0768597	-11.8161	2.35e-05	0.00294552
101107119	LOC101107119	NC_056066.1:42841301-42858263	49.6041	9.02823	2.40525	2.34e-05	0.00294552
101111344	PLCD4	NC_056055.1:220582609-220610628	4.80426	0.814136	2.47737	2.32e-05	0.00294552
101118004	LOC101118004	NC_056056.1:131734361-131739875	73.1815	0	17.2946	2.34e-05	0.00294552
100125617	OSTN	NC_056054.1:196928293-196949416	0.019912	2.96777	-7.25001	2.46e-05	0.00305948
101106197	KCNJ14	NC_056067.1:54889730-54895223	0.327651	4.13444	-3.68458	2.74e-05	0.00331977
101115477	HYDIN	NC_056067.1:39336943-39684956	0.128206	0.0184187	2.76383	2.75e-05	0.00331977
101121604	TACR3	NC_056059.1:21712367-21793451	0	0.159341	-12.3749	2.8e-05	0.00335032
101118819	P2RX6	NC_056070.1:72394856-72408222	4.84845	0.394963	3.30695	2.96e-05	0.0034886
101103031	AK4	NC_056054.1:40740898-40835953	27.427	2.81703	2.33819	3.04e-05	0.00356485
101116142	CPAMD8	NC_056058.1:5851824-5951495	0.195416	0.0131167	3.87798	3.41e-05	0.00389454
101116541	CNTNAP5	NC_056055.1:189526480-190612887	0.226535	0.007098	5.0444	3.48e-05	0.00393272
101113549	RRP12	NC_056075.1:18435271-18464131	0.662087	4.42895	-3.25794	3.55e-05	0.00399549
101105111	ERC2	NC_056072.1:44644155-45645828	0.325181	0.0534173	2.40656	3.56e-05	0.00399549
101119652	GRTP1	NC_056063.1:85941202-85960285	2.0429	0.186764	3.39618	3.94e-05	0.00434122
101104057	ATP6V0A4	NC_056057.1:103837944-103908225	0	1.47653	-15.2942	4.17e-05	0.00451289
105608408	CHAD	NC_056064.1:35979090-35991350	3.05072	0.227523	3.64679	4.48e-05	0.00480934
121820546	LOC121820546	NC_056064.1:13136200-13380448	17.4109	3.53689	2.15485	4.71e-05	0.0049432
101107567	LHX8	NC_056054.1:51347806-51373862	0.0903503	0	9.74541	4.65e-05	0.0049432
101106520	LAMB4	NC_056057.1:50584942-50702633	0.23738	1.44002	-2.41733	4.77e-05	0.00496695
101112356	H1-6	NC_056073.1:30829735-30834302	5.33579	0.480993	3.48164	4.78e-05	0.00496695
101107224	RXFP1	NC_056070.1:40575489-40691511	0	0.0833227	-11.9593	5.13e-05	0.00521692
114111413	LOC114111413	NC_056080.1:11757233-11776762	0.0133633	1.26004	-6.53767	5.26e-05	0.00533044
100337686	PON3	NC_056057.1:13363165-13398936	4.95265	0.45318	3.48986	5.7e-05	0.00573411
101123656	LOC101123656	NC_056067.1:63301065-63308547	0	0.327983	-9.82662	6.21e-05	0.00609571
101109387	GLYATL2	NC_056068.1:80865705-80874243	8.12539	0	14.7545	6.21e-05	0.00609571
101120397	GREB1	NC_056056.1:20439410-20568243	0.880594	9.04097	-3.43078	6.29e-05	0.00614068
101117909	GRHL3	NC_056055.1:242314036-242350519	0.0556517	0	9.63617	6.45e-05	0.00626355
101111700	SFXN5	NC_056056.1:94962557-95088775	42.6357	8.57978	3.40868	6.89e-05	0.00661133
101117888	OPCML	NC_056074.1:30857247-31902052	0.00602933	0	11.1683	6.93e-05	0.00662409
101116336	LOC101116336	NC_056067.1:23441533-23469387	409.921	107.991	2.34882	7.1e-05	0.00673212
101103643	HAPLN1	NC_056058.1:81084161-81161129	0	0.773074	-14.4746	7.19e-05	0.00676679
101116442	DSC3	NC_056076.1:26423312-26481956	0.448091	0.0129827	4.82166	7.25e-05	0.00677748
100913164	EHF	NC_056068.1:63998618-64041973	4.23504	0.57741	2.86299	7.49e-05	0.00691822
101108200	LRP2	NC_056055.1:140096304-140279121	0.62358	0.0105203	5.86963	7.47e-05	0.00691822
106990973	PAQR7	NC_056055.1:240956267-240967281	3.79691	0.429293	3.27283	7.73e-05	0.00709166
114111402	LOC114111402	NC_056080.1:4338577-4412728	5.52976	0	14.3793	8.2e-05	0.00741896
101120321	LRGUK	NC_056057.1:99466011-99575793	0.059588	0	11.1002	9.07e-05	0.0080859
101115919	KCND3	NC_056054.1:89194925-89416362	6.47549	1.28888	2.31267	9.2e-05	0.0081714
101110208	LOC101110208	NC_056055.1:10736406-10741504	9.42116	0	14.2241	9.27e-05	0.00820192
101120058	ADAM28	NC_056055.1:41355896-41434059	0.501965	2.95081	-2.51179	9.41e-05	0.00824374
101101957	LOC101101957	NC_056080.1:130916329-130974603	0	0.0938743	-11.1099	0.000103018	0.00890154
101112958	HPGD	NC_056055.1:106312275-106347451	1.64042	8.51558	-2.44698	0.000107103	0.00916042
101117078	GRID2	NC_056059.1:31427684-33118369	6.0882	0.423086	3.7158	0.00011696	0.00990278
114109673	TOMM6	NC_056073.1:15634792-15647892	1.56572	16.8679	-2.68859	0.000119954	0.0100886
XLOC_034905	XLOC_034905	NC_056056.1:59444545-59509600	1.09916	8.49969	-2.89433	0.00012183	0.0102123
101107461	DPEP1	NC_056067.1:14083253-14089202	0.275903	0	9.31235	0.000126263	0.0105488
105601930	DMBT1	NC_056075.1:41915875-41999964	0.0719427	1.20876	-3.987	0.000129422	0.010777
101118907	IP6K3	NC_056073.1:7997023-8021162	0.0879977	0	9.65878	0.000130292	0.0107784
101114011	LOC101114011	NC_056057.1:107718074-107724575	5.76905	0	13.8672	0.000130103	0.0107784
121820615	LOC121820615	NC_056054.1:107521234-107563630	1.28774	0.011826	6.12814	0.00013146	0.0108395
101104595	LOC101104595	NC_056066.1:67203758-67240919	1.07348	0.0784237	3.82566	0.000133719	0.0109898
101107605	LTBP2	NC_056060.1:83873808-83984376	6.26199	26.937	-2.1454	0.00014233	0.011547
101112328	CNBD1	NC_056062.1:88231038-88725652	0	0.0943743	-13.6482	0.00014845	0.0119666
101120131	ACSM2B	NC_056077.1:18630445-18682053	0.540017	0.045581	3.52841	0.000159001	0.012546
101104704	UPK1B	NC_056054.1:184855084-184886235	0.161031	7.17417	-5.59677	0.000172378	0.0134652
101116322	DACT2	NC_056061.1:90228708-90239198	4.23127	0.782801	2.43454	0.000174893	0.013583
101117879	SEZ6L	NC_056070.1:66060997-66260453	0	0.0262707	-11.0739	0.000177247	0.0136762
101117129	LOC101117129	NC_056054.1:256287494-256332999	0	0.10195	-10.878	0.000183547	0.0139302
101108300	ST6GAL2	NC_056056.1:61153418-61210966	0.103604	1.31102	-3.71601	0.000182984	0.0139302
101104067	CWH43	NC_056059.1:68286200-68355925	0.0450687	0	9.19727	0.000184956	0.0139302
114113623	MUCL1	NC_056056.1:131777817-131781723	7.4059	0	13.4926	0.000184306	0.0139302
443213	TAC3	NC_056056.1:162587308-162594037	0	3.91961	-13.4079	0.000188748	0.0141735
101103225	REEP1	NC_056056.1:58112757-58248157	4.79418	1.10059	2.14169	0.000192944	0.0144029
101119731	CD24	NC_056061.1:30322800-30327353	7.32085	1.00712	2.86767	0.000200163	0.0147239
101117692	HPN	NC_056067.1:45069132-45088894	0.993232	0.103022	3.28012	0.00020387	0.014953
101118540	SLC47A2	NC_056064.1:33654531-33673677	0	0.0764103	-9.09392	0.000206237	0.0150828
106991715	GNAZ	NC_056070.1:71868761-71898845	2.78125	0.648299	2.08558	0.000214355	0.0156312
443390	OXT	NC_056066.1:51828205-51829108	0	6.23663	-11.1787	0.000223587	0.016118
101112981	LOC101112981	NC_056059.1:103672878-103707018	4.46215	0.782802	2.51741	0.000241376	0.0171072
101113333	CFAP299	NC_056059.1:95737996-96433016	0.032119	0	13.1189	0.000257198	0.0179264
101120207	LOC101120207	NC_056054.1:99857809-99994847	18.1268	0.307643	5.63092	0.000258766	0.017986
101113024	DENND2D	NC_056054.1:88526654-88546526	1.34697	6.10138	-2.17766	0.000279841	0.0192389
101105019	JPH3	NC_056067.1:12685621-12762859	0.0165307	0	8.97991	0.000283388	0.0194298
101112716	KRT7	NC_056056.1:134138551-134152159	1.56447	0	12.9891	0.000290903	0.0197838
101117184	LOC101117184	NC_056067.1:23514101-23515907	0.756899	23.0916	-4.85844	0.000292517	0.01984
101119373	GPR143	NC_056080.1:399613-430432	1.6747	0.0270007	5.92386	0.000297083	0.0200468
101121984	AK5	NC_056054.1:53742716-54015273	0.338518	0.0460253	2.84402	0.0003207	0.0213498
100913161	HSD17B2	NC_056067.1:8096021-8195156	0.187334	0	12.8535	0.000331844	0.021861
101115049	TMC6	NC_056064.1:53357503-53375073	0.827602	4.25706	-2.18822	0.000334065	0.021893
101114766	RRP7A	NC_056056.1:219361436-219369411	0.377355	4.29471	-3.48024	0.000342438	0.0222682
101106563	GRK7	NC_056054.1:247736226-247777782	0.028364	0	8.84636	0.000341619	0.0222682
101106188	KIF19	NC_056064.1:56357793-56385396	0.0395147	0	8.7344	0.000367631	0.0233633
443058	SPP1	NC_056059.1:37363570-37376486	6.1569	55.5131	-3.10999	0.000388846	0.023813
101119179	SLC44A3	NC_056054.1:71909765-71994278	1.19085	0.219774	2.34941	0.000416868	0.0251174
101106941	FGFBP1	NC_056059.1:111950825-111953834	0.387653	0	8.84449	0.000434138	0.025713
121818205	LOC121818205	NC_056080.1:4432053-4439412	2.14788	0	12.6209	0.000431597	0.025713
101117465	SLC7A14	NC_056054.1:217551585-217666538	0.00894467	0	8.65161	0.000439064	0.0257629
101109267	SVOPL	NC_056057.1:103730693-103836215	0.132965	0.675929	-2.37182	0.000456041	0.0266351
101112653	IL20RA	NC_056061.1:62262512-62296265	0.0525593	3.34836	-6.08526	0.000460879	0.0268555
101109898	EEF1A2	NC_056066.1:53854713-53862458	0.0350597	2.98838	-6.18591	0.00046894	0.0271372
101116799	LOC101116799	NC_056080.1:4315395-4322267	2.15298	0	12.522	0.000474724	0.0272863
101118075	NR1I2	NC_056054.1:185462876-185495197	0.180558	0.00251333	5.9618	0.000503632	0.0287492
101121993	LOC101121993	NC_056054.1:239638882-239682659	0.323853	0	12.4642	0.000509137	0.0289978
105616273	LOC105616273	NC_056054.1:7189190-7246859	0.298796	0.009033	4.96931	0.000515254	0.0291488
101110939	LOC101110939	NC_056059.1:25327067-25380955	0.217256	0.0181877	3.55233	0.000519908	0.0292808
101107837	SLC44A5	NC_056054.1:51432373-51659818	0.0142973	0	10.2552	0.000523413	0.0294126
101117821	SP5	NC_056055.1:138895758-138966304	1.23752	5.016	-2.31965	0.000575418	0.0315617
101106846	NPY5R	NC_056059.1:2657105-2668041	1.53738	0.0780283	4.2772	0.000591296	0.0322922
101113168	LOC101113168	NC_056067.1:44563501-44565684	1.52418	0.0183327	6.16115	0.000649157	0.0341939
114118302	LOC114118302	NC_056068.1:78810406-78852244	0.237708	0	10.5348	0.000650661	0.0342017
101122759	NR4A3	NC_056055.1:47974302-48017800	0.174399	1.57038	-3.20073	0.000661444	0.0345526
101121828	ZNF385B	NC_056055.1:130207856-130686928	1.1677	0.076263	3.88429	0.000671024	0.0349806
101122331	HDX	NC_056080.1:75381868-75623410	0	0.0432963	-12.0745	0.000691815	0.0355725
443251	AQP5	NC_056056.1:136329377-136333209	1.27657	0.0100593	6.5807	0.000692248	0.0355725
101118463	ASTN1	NC_056065.1:57423818-57785455	0.00812733	0	10.1117	0.000688931	0.0355725
101113208	MYT1L	NC_056055.1:895501-1299203	0.006747	0	10.004	0.000701274	0.0357451
101116500	LOC101116500	NC_056066.1:62680023-62701303	0.198641	0	10.5025	0.000740779	0.0375313
101103997	RGS8	NC_056065.1:63144340-63191836	0.801224	0.107785	2.65213	0.000748851	0.0377885
101112637	PMEL	NC_056056.1:163559701-163568544	0.583902	4.10931	-2.76493	0.000783706	0.0391768
100233164	CNGA3	NC_056056.1:102835910-102877356	0	0.0626777	-9.95761	0.000789733	0.039379
101107651	TCERG1L	NC_056075.1:49599592-49792643	0.0126093	0	9.90245	0.000850349	0.0419046
101109936	LOC101109936	NC_056054.1:118657184-118673324	0	0.186714	-10.2209	0.000856393	0.0420382
114114861	SNCB	NC_056058.1:35804873-35822527	0.097944	0	8.36208	0.000870546	0.042485
101108576	SLC27A2	NC_056060.1:58170586-58223203	0.174101	0.85817	-2.37107	0.000892976	0.0431622
101118494	COL6A5	NC_056054.1:272854789-273021325	0.0616603	0.490062	-3.03195	0.000902422	0.0434771
101118716	BRINP2	NC_056065.1:57793146-57938630	0.0949773	0.531226	-2.50959	0.00090844	0.0436588
101102773	MELTF	NC_056054.1:192291178-192317935	15.1489	3.96149	4.79864	0.000916617	0.0439273
101121706	LOC101121706	NC_056068.1:46991136-47017036	0	0.344977	-8.62044	0.000928468	0.0442003
101121411	LCN2	NC_056056.1:8108566-8112770	2.79941	0.104253	4.61494	0.000927296	0.0442003
101109848	RNF165	NC_056076.1:46439461-46553093	0.127802	0.0119803	3.36934	0.000939941	0.0444947
101106989	GRIN2A	NC_056077.1:9017357-9457516	0.0819313	0.001029	6.31119	0.000953699	0.0449161
101107008	SLC6A15	NC_056056.1:121078879-121132004	0.00741533	0.255914	-5.0221	0.000964464	0.0452953
101123033	TRIM17	NC_056058.1:2394644-2400369	0.508302	0.00780833	5.98539	0.000989348	0.0460558
101123543	BEST3	NC_056056.1:150056304-150110672	0.0458983	0	9.8995	0.000986081	0.0460558
101110417	LOC101110417	NC_056060.1:84973736-84980632	22.1892	0.076394	8.27073	0.00099505	0.0462359
494434	UCP1	NC_056070.1:17223953-17250045	0.030857	0	8.28761	0.00100482	0.0462713
101116409	LOC101116409	NC_056061.1:53048311-53052603	2.07513	0	11.7934	0.000998776	0.0462713
101119169	LOC101119169	NC_056073.1:46991202-47034915	0.856601	0.159187	2.40191	0.00102306	0.0469326
101110048	RFX8	NC_056056.1:100136366-100188537	0.0452983	0	9.82107	0.0010324	0.0471892
101121624	CNTN5	NC_056068.1:8449512-10112326	0.005411	0	11.7129	0.0010348	0.0472134
101111023	BEND4	NC_056059.1:61677040-61709913	0.0244593	0	8.3066	0.00106043	0.0480364
101121404	SHOC1	NC_056055.1:11754208-11844796	0.0258447	0	9.85251	0.00107328	0.0484437
101102280	CRYM	NC_056077.1:19547756-19569907	4.52272	70.1242	-4.06452	0.00108922	0.0489875
101118665	FGL1	NC_056079.1:18551441-18576054	10.4915	51.4304	-2.37161	0.00111375	0.0498245
101103947	LOC101103947	NC_056055.1:9408756-9412169	0.650377	0	9.77349	0.00111336	0.0498245

## Sheet: Table S6_KAZ_vs_CSH.difflncRNA
Table S6 lncRNA idenfited in KAZ_vs_CSH
Target_mRNA_geneID	Target_mRNA_genename	Diff_lncRNA_ID
443531	AANAT	TCONS_00125318
101109984	AATF	TCONS_00126381
101104887	ABCA12	TCONS_00041269
101105505	ABHD12B	XR_006060370.1,XR_006060366.1
101114008	ABO	TCONS_00054569
443186	ACACA	TCONS_00126381
101107168	ACMSD	TCONS_00030222
101115937	ACTL7A	TCONS_00024590
101116203	ACTL7B	TCONS_00024590
101108990	ACTR3	XR_003588240.2
105608759	ACYP2	XR_006059200.1,XR_006059199.1
101106885	ADAL	XR_006056872.1
101116733	ADAM10	XR_006060384.1
101116815	ADAM17	XR_003588628.2
101103840	ADAMTS6	TCONS_00164293,TCONS_00164294
114110560	ADAP1	XR_006057881.1,TCONS_00212012
101105735	ADCY6	TCONS_00049856
101123212	ADD1	TCONS_00089572
101111965	ADH1C	TCONS_00090591
101111713	ADH7	TCONS_00090591
101103753	ADM	XR_006056294.1
443528	ADRB1	XR_006057640.1
101116260	AEN	TCONS_00178610
101106396	AGA	XR_006058213.1
101103789	AGFG1	TCONS_00041722
101114511	AGPAT2	TCONS_00054569
101109660	AHCYL1	XR_006060303.1
101118054	AIFM3	TCONS_00171568
100302342	AIMP2	TCONS_00208775
101114182	ALDH1L2	TCONS_00051523
101109477	ALG9	TCONS_00160748
101111179	AMIGO2	TCONS_00060858,TCONS_00049989
101106760	AMN1	TCONS_00051927
101103503	AMPD3	XR_006056294.1
497271	ANGPT1	TCONS_00112017
101111273	ANKIB1	XR_006059758.1
101108593	ANKRD27	TCONS_00153451
101109885	ANKRD6	TCONS_00108083
101115847	ANKRD61	TCONS_00208775
101108825	ANO6	TCONS_00050058
101108204	ANTXR1	TCONS_00045811
100048993	ANXA2	TCONS_00100910
101118663	ANXA7	XR_006058083.1
101106783	AOC2	TCONS_00124200
101112335	AOC3	TCONS_00124200
101122493	AP1S1	TCONS_00211324
101115974	AP2B1	XR_006061090.1
101105978	APBA1	TCONS_00036462
101118129	APBB1	XR_006056360.1
101114693	APPL2	TCONS_00051523
443024	AQP2	TCONS_00049744
443251	AQP5	TCONS_00049744
101121248	AQP6	TCONS_00049744
100302303	ARF3	TCONS_00049856
100302307	ARFIP2	XR_006056360.1
101123443	ARHGAP15	TCONS_00030079
101106623	ARHGAP20	TCONS_00157220
101114376	ARHGAP21	XR_001044385.3
101121729	ARHGEF2	TCONS_00005210
101104720	ARHGEF4	XR_006058710.1
101121742	ARID5B	XR_006058045.1
101116405	ARMC2	XR_003590213.2
101119775	ASH1L	TCONS_00005210
101115358	ASPRV1	XR_001037480.4
101123440	ASTN2	TCONS_00033842
101122947	ATG10	TCONS_00085395
100913169	ATG5	TCONS_00107743
101106047	ATP13A3	XR_006056334.1
101118866	ATP23	TCONS_00050721
101111766	ATP2A1	XR_001024292.4
100305130	ATP5PO	TCONS_00006136
101103310	ATP6V1C2	TCONS_00044924
101119865	ATRNL1	TCONS_00201800
100037683	ATXN2L	XR_001024292.4
101119707	AUP1	TCONS_00047955
101104774	AURKC	TCONS_00150899
100528010	AVPR1A	TCONS_00061588,TCONS_00061591
101123400	B3GNT8	TCONS_00154274
101118977	BCAS4	TCONS_00145665
101122013	BCDIN3D	TCONS_00049744
100145857	BCKDHA	TCONS_00154274
114117960	BEAN1	TCONS_00147484
100913170	BECN1	TCONS_00124200
101118422	BEX2	TCONS_00228994
105605636	BEX4	TCONS_00228994
114110552	BHLHA15	TCONS_00208775
101105646	BICD1	XR_006059411.1
101111816	BLMH	XR_006061110.1
101122750	BOK	TCONS_00000060
101113885	BTF3	TCONS_00164047
101101939	BTRC	XR_006057611.1
105602442	C16H5orf58	XR_006056471.1
101109829	C17H22orf15	TCONS_00174695
101109658	C1H1orf185	TCONS_00001518
101102854	C1H1orf194	TCONS_00003769,TCONS_00003765,TCONS_00003767
101108006	C1H1orf226	TCONS_00017574
105604881	C24H7orf50	TCONS_00212012
101123357	C2H2orf66	TCONS_00030684
101105471	C2H9orf135	TCONS_00036462
101111533	C3H12orf71	TCONS_00052047
101106066	C3H2orf42	XR_001037480.4
101116894	C3H2orf81	TCONS_00047955
101106424	C5H5orf63	XR_006059905.1
101102674	C6	TCONS_00164971
101111454	C6H4orf17	TCONS_00090591
101102273	C8A	TCONS_00001816
101114025	C8H6orf163	TCONS_00108185
101114711	C9H8orf34	TCONS_00114491
101121486	CABCOCO1	XR_006058045.1
101104978	CACNB3	TCONS_00049856
101114786	CALB1	TCONS_00115923
101105416	CALHM4	TCONS_00103918
105612589	CALHM5	TCONS_00103918
101111450	CALU	TCONS_00072829
101105428	CAMK1G	TCONS_00133947
101108884	CAMK2G	XR_006058089.1
101102884	CAMK2N1	TCONS_00042850
101118095	CAMSAP1	TCONS_00043870
101107980	CAMSAP2	TCONS_00134097
101107312	CAND2	XR_006057110.1
101109694	CAPRIN2	TCONS_00063048
101119091	CARS1	TCONS_00195313
101112277	CASTOR2	XR_006057961.1
101112425	CATSPERB	TCONS_00177077
101110967	CAVIN3	XR_006056360.1
101106927	CCDC142	TCONS_00047955
101123103	CCDC150	TCONS_00030684
101101940	CCDC186	XR_006057640.1
101106509	CCDC59	TCONS_00059654
101104220	CCDC65	TCONS_00049856
105602964	CCDC74B	TCONS_00171568
101112005	CCDC88C	TCONS_00177077
101108047	CCKAR	TCONS_00087795
101113859	CCN3	TCONS_00111677,TCONS_00111678
100147799	CCND2	TCONS_00053034
101106415	CCNT1	TCONS_00049856
101106913	CCNT2	TCONS_00030222
101110815	CCSER2	TCONS_00215747
101108445	CCT6A	XR_001436670.3
105604195	CD151	XR_003586491.2
101111510	CD19	XR_001024292.4
101119731	CD24	TCONS_00104382
101102378	CDA	TCONS_00042850
101122773	CDC42EP1	XR_003588931.2
101104029	CDH7	TCONS_00204511
101103359	CDHR5	XR_003586491.2
101104494	CDIN1	XR_006060339.1
101116809	CDK5RAP2	TCONS_00024162
101109224	CDKN2C	TCONS_00001518
105613317	CEND1	XR_003586491.2
101113597	CFAP206	TCONS_00108185
101118160	CFAP70	XR_006058083.1
101121901	CGGBP1	XR_006055807.1
101120800	CHCHD1	XR_006058089.1
101110091	CHCHD10	TCONS_00174695
101108017	CHCHD2	XR_001436670.3
100101234	CHID1	XR_003586491.2
101113017	CHL1	TCONS_00182146
101111216	CHMP4B	XR_001044683.4
101119189	CHST7	XR_003587506.2
101106631	CLASP2	TCONS_00181157
101121229	CLDN15	TCONS_00211324
101123282	CLHC1	XR_003588505.2
101112942	CLN3	XR_001024292.4
101107723	CMTM2	TCONS_00147484
101104422	CMTM3	TCONS_00147484
101104681	CMTM4	TCONS_00147484
101105930	CNTD1	TCONS_00124200
101122503	CNTLN	XR_006058944.1
114108678	CNTN4	TCONS_00182141
101102790	COL4A3	TCONS_00041722
101111927	COL6A1	TCONS_00023338,TCONS_00023332
101106490	COL6A2	TCONS_00023338,TCONS_00023332
101114116	COLEC10	TCONS_00111721
101110448	CPEB4	TCONS_00166146
101104474	CPM	TCONS_00050348
101116553	CPSF3	XR_003588628.2
114110135	CRACR2B	XR_003586491.2
101111322	CRBN	TCONS_00182051
101113882	CREB3L1	TCONS_00159663
101117537	CRKL	TCONS_00171568
101105105	CRYBA4	XR_006056732.1
101118903	CRYBB1	XR_006056732.1
101121053	CRYZL1	TCONS_00006136
101104200	CSF1	XR_006060303.1
101107836	CTDP1	TCONS_00202520
101120412	CTDSPL2	XR_006060493.1
100307038	CYGB	TCONS_00125318
101121662	CYLC1	TCONS_00221705,TCONS_00227085
100568286	CYP2D6	TCONS_00053712,TCONS_00064762
100170111	CYP3A24	TCONS_00211512
101102538	DACH2	TCONS_00221806
101120032	DAP3	TCONS_00005210
101111778	DAPL1	XR_006058961.1
101109908	DCHS1	TCONS_00158476
101103094	DCLK2	TCONS_00168426
443048	DCN	TCONS_00049064
101116037	DCTN1	TCONS_00047955
100037660	DDOST	TCONS_00042850
101104730	DDX23	TCONS_00049856
101103411	DDX59	TCONS_00134097
101103106	DEAF1	XR_003586491.2
101115040	DECR1	TCONS_00115923
101123605	DENND4C	TCONS_00027483
101116779	DEPDC1	TCONS_00002224
101103966	DERA	TCONS_00052335
101110877	DERL3	TCONS_00174695
101110535	DGAT2	TCONS_00162373
101111608	DIAPH2	XR_003587425.2
114113857	DIPK1B	TCONS_00054569
101111971	DIS3L	TCONS_00098968
105613439	DLEU7	TCONS_00119210
101104867	DLG2	TCONS_00193475
101119678	DLK1	XR_003585777.2,XR_006056924.1,XR_003585774.2
101122972	DMAC2	TCONS_00154274
101106355	DMRTC2	TCONS_00149160
101115933	DNAAF5	XR_006057881.1
101118669	DNAJC10	TCONS_00028631
101117902	DNAJC9	XR_006058083.1
101110446	DNHD1	XR_006056360.1
101120650	DOK1	TCONS_00047955
101112786	DONSON	TCONS_00006136
101107888	DPY19L3	TCONS_00153451
101119457	DQX1	TCONS_00047955
100568292	DRD1	TCONS_00093529
114110137	DRD4	XR_003586491.2
101103774	DSEL	TCONS_00202670
101121697	DZANK1	XR_006055882.1
101117526	E2F1	XR_001044683.4
101117214	ECD	XR_006058083.1
101107978	EDEM3	TCONS_00133588
443465	EDNRA	TCONS_00168464
101107051	EFCAB12	XR_006057110.1
101122536	EFCAB5	XR_006061110.1
101120979	EFHB	TCONS_00023831
101114767	EGFL7	TCONS_00054569
101116114	EIF2AK1	TCONS_00208775
101118881	EIF3E	TCONS_00111938
101116236	EIF3J	XR_006060493.1
101103105	ELAPOR1	TCONS_00003769,TCONS_00003765,TCONS_00003767
101106896	ELOVL3	TCONS_00201240
101115680	ELP1	TCONS_00024590
443148	EM4C	TCONS_00064017
101122607	EMC2	TCONS_00111938
101109178	EMCN	TCONS_00090540
101105042	EMX2	XR_006057718.1
443151	EP4C	TCONS_00064074
101122032	EPB41L4A	TCONS_00093368
101120569	EPHB6	TCONS_00073358
101102603	EPS8L2	XR_003586491.2
101109134	EPS8L3	XR_006060303.1
101123642	EPSTI1	TCONS_00116383
101105111	ERC2	XR_003586119.2
105614372	ERICH4	TCONS_00154274
101118426	ESX1	TCONS_00229033
101107011	ETFBKMT	TCONS_00051927
101101901	EVI2A	TCONS_00121809
101123474	EVI2B	TCONS_00121809
101113753	EVX1	TCONS_00067409
101113600	FABP12	TCONS_00111677,TCONS_00111678
100137067	FABP4	TCONS_00111677,TCONS_00111678
100270712	FABP5	TCONS_00115035
101113339	FABP9	TCONS_00111677,TCONS_00111678
101108967	FAF1	TCONS_00001518
101121759	FAIM2	TCONS_00049744
101119201	FAM118A	TCONS_00064978
101117643	FAM149B1	XR_006058083.1
101104965	FAM168B	XR_006058710.1
101101892	FAM193A	TCONS_00089572
101123014	FAM199X	TCONS_00229033
101109104	FAM216B	TCONS_00116383
101118436	FAM234B	TCONS_00063742
101102630	FAM43B	TCONS_00042850
101110934	FAM71F2	TCONS_00072829
101106113	FANCM	XR_006056872.1
101123259	FARP2	TCONS_00000060
101113704	FBXL2	TCONS_00181157
101102339	FBXO22	TCONS_00179130,TCONS_00179129
101106360	FDX1	TCONS_00157220
101105233	FGD4	XR_006059411.1
780460	FGF18	XR_003591887.2,XR_003591886.2
101112475	FGF23	TCONS_00053034
101106941	FGFBP1	TCONS_00089396
101104022	FGGY	XR_006059657.1
101106018	FHL5	TCONS_00108013
101118583	FIS1	TCONS_00211324
101103798	FKBP11	TCONS_00049856
101103500	FOXC2	XR_006056077.1
114118686	FOXD1	TCONS_00164047
101103750	FOXL1	XR_006056077.1
100913151	FOXO3	XR_003590213.2
101118419	FRZB	XR_006058721.1,TCONS_00028631
101106741	FTCD	TCONS_00023338,TCONS_00023332
101108628	FUT11	XR_006058089.1
101120795	FYB2	TCONS_00001816
101121790	G0S2	TCONS_00133947
100037689	G6PC1	TCONS_00124200
101114859	GALNT6	TCONS_00060511
101121731	GART	TCONS_00006136
105609643	GATAD1	XR_006059758.1
101102104	GATD1	XR_003586491.2
101107150	GBF1	TCONS_00201240
101115424	GET4	XR_006057881.1,TCONS_00212012
101116643	GFPT1	TCONS_00045811
101111786	GLT6D1	TCONS_00043870
101107395	GNL1	TCONS_00188969
443413	GNRHR	TCONS_00091811
101120286	GON4L	TCONS_00005210
114110561	GPER1	TCONS_00212012
101114925	GPR146	TCONS_00212012
105606440	GPR157	TCONS_00135915
121818828	GPR39	TCONS_00030255
101110748	GPRC5A	TCONS_00063742
101110492	GPRC5D	TCONS_00063742
101117078	GRID2	TCONS_00090747
101109690	GSG1	TCONS_00063742
100141301	GSTA1	TCONS_00191442
443054	GSTA1-1	TCONS_00191442
100037663	GSTM3	XR_006060303.1
101120220	GTF3C3	TCONS_00030684
101108802	GUSB	XR_001436670.3
100885767	GYPC	XR_006058797.1
101114124	H6PD	TCONS_00135915
101123274	HAUS6	TCONS_00027483
101109953	HEBP1	TCONS_00063742
101111517	HELT	TCONS_00216488,TCONS_00216489,TCONS_00216490
101117777	HELZ	XR_006061353.1
443519	HIF1A	XR_006060532.1
101104395	HILPDA	TCONS_00072829
101104609	HMG20A	TCONS_00179172
101107987	HOATZ	TCONS_00160748
101115275	HOXA1	TCONS_00067409
101105239	HOXA10	TCONS_00067409
101114267	HOXA11	TCONS_00067409
101114012	HOXA13	TCONS_00067409
101106161	HOXA2	TCONS_00067409
101115026	HOXA3	TCONS_00067409
101114773	HOXA4	TCONS_00067409
101114518	HOXA5	TCONS_00067409
114108616	HOXA6	TCONS_00067409
105606599	HOXA7	TCONS_00067409
101105652	HOXA9	TCONS_00067409
101119084	HPDL	XR_006059375.1
101117872	HPX	XR_006056360.1
105604590	HSBP1L1	TCONS_00202520
443409	HSD11B1	TCONS_00133947
101118151	HSPA13	XR_006055735.1
101114318	HTATIP2	TCONS_00193686
101121647	HTR1F	XR_006055807.1
101120228	HTRA2	TCONS_00047955
101117317	IAH1	XR_003588628.2
101121340	ICA1	TCONS_00065838
492823	IFN1	TCONS_00027596,TCONS_00037320,TCONS_00037350
443403	IFNT6	TCONS_00027596
101120796	IFT22	TCONS_00211324
443469	IGFBP2	XR_006058842.1
443133	IGFBP5	XR_006058842.1
443518	IL13RA1	XR_003587330.2
101117137	IL1RAPL1	TCONS_00220083
101111837	IL5RA	TCONS_00182141
100913157	ILK	TCONS_00158476
101113581	IMMP2L	TCONS_00066975
101104144	IMPDH1	TCONS_00072829
101106673	INO80B	TCONS_00047955
101112848	INPP4B	TCONS_00172198
101108038	IPO8	TCONS_00063048
101103683	IRF7	XR_003586491.2
101118378	IRX5	TCONS_00147141
101116513	ISG20	TCONS_00178610
101119848	ITGA2	XR_003591911.2
101116297	ITGB1BP1	XR_003588628.2
101113317	ITPR2	TCONS_00063300
101120620	ITSN1	TCONS_00006136
101120935	KAT14	XR_006055882.1
101110988	KCNAB1	XR_006056851.1
101120989	KCNE4	XR_003588038.2
101107566	KCNG2	TCONS_00202520
101120348	KCNH1	XR_001044163.4
101105527	KCNIP1	XR_006056471.1
101115095	KCNJ3	TCONS_00039522
100302624	KCNMB1	XR_006056471.1
101118349	KCNT1	TCONS_00043870
443087	KDR	TCONS_00091626
101121220	KHDC4	TCONS_00005210
101108740	KIAA0930	TCONS_00064978
100037670	KIAA2013	XR_001044009.3
101107720	KIF14	TCONS_00134097
101101877	KIF17	TCONS_00042850
101106209	KIF6	TCONS_00190877
105607536	KLF14	XR_006059782.1,XR_006059779.1
101110350	KLHDC8A	TCONS_00131052
101119851	KLHL22	TCONS_00171568
101108287	KLHL4	TCONS_00228685
101111011	KLHL42	TCONS_00052047
101102950	KLHL6	TCONS_00020972
101105389	KLHL9	TCONS_00037320
114113679	KLRF2	TCONS_00052691
101121766	KMT2E	TCONS_00070995
100301913	KRTAP4.3	TCONS_00124028
101105176	LAMB3	TCONS_00133947
101112568	LARP1	TCONS_00084974
101110725	LAT	XR_001024292.4
101107386	LAYN	TCONS_00160748
101113186	LBX1	XR_006057611.1
101118683	LBX2	TCONS_00047955
101110182	LCMT2	XR_006056872.1
121818943	LCN9	TCONS_00043870
101112525	LCOR	TCONS_00198725
101105277	LCP2	XR_006056471.1
101105964	LDB1	TCONS_00201240
101110608	LEMD1	TCONS_00131052
101118867	LGALS2	XR_003588931.2
101105294	LGI1	XR_006057671.1
114114510	LHFPL3	TCONS_00070995
105610869	LINGO1	TCONS_00179172
101116992	LIPC	XR_006060384.1
101118065	LMO4	TCONS_00002864,TCONS_00014455
101104881	LMTK2	TCONS_00208775
101101979	LOC101101979	XR_003589325.2
101102231	LOC101102231	XR_003589325.2
101102262	LOC101102262	TCONS_00163282
101102366	LOC101102366	TCONS_00211512
101102391	LOC101102391	TCONS_00083389
101102642	LOC101102642	TCONS_00074969
101102643	LOC101102643	TCONS_00083389
101102719	LOC101102719	TCONS_00052691
101102848	LOC101102848	TCONS_00192572
101102963	LOC101102963	TCONS_00027555
101102964	LOC101102964	XR_003587425.2
101102967	LOC101102967	TCONS_00064017
101102973	LOC101102973	TCONS_00052691
101102976	LOC101102976	XR_003589158.2
101103085	LOC101103085	XR_003591159.2
101103112	LOC101103112	XR_001023461.3
101103227	LOC101103227	TCONS_00052691
101103230	LOC101103230	XR_003589158.2
101103339	LOC101103339	TCONS_00145056
101103376	LOC101103376	TCONS_00027527
101103542	LOC101103542	TCONS_00041722
101103614	LOC101103614	XR_006059312.1
101103623	LOC101103623	TCONS_00027527
101103702	LOC101103702	TCONS_00027527,TCONS_00027555
101103714	LOC101103714	TCONS_00052691
101103872	LOC101103872	TCONS_00027596,TCONS_00037320,TCONS_00037350
101103916	LOC101103916	TCONS_00147484
101103955	LOC101103955	XR_003587425.2
101103958	LOC101103958	TCONS_00109222
101104051	LOC101104051	TCONS_00154274
101104115	LOC101104115	XR_006059312.1
101104172	LOC101104172	TCONS_00147484
101104225	LOC101104225	TCONS_00052335
101104522	LOC101104522	TCONS_00149160
101104595	LOC101104595	TCONS_00141036
101104643	LOC101104643	TCONS_00192023
101105018	LOC101105018	TCONS_00150899
101105020	LOC101105020	TCONS_00149160
101105041	LOC101105041	XR_006057671.1
101105135	LOC101105135	TCONS_00027555
101105632	LOC101105632	TCONS_00027596,TCONS_00037320
101105777	LOC101105777	TCONS_00159934
101106166	LOC101106166	TCONS_00076874,TCONS_00076879
101106243	LOC101106243	TCONS_00178610
101106373	LOC101106373	TCONS_00188969
101106400	LOC101106400	TCONS_00027596,TCONS_00037320,TCONS_00037350
101106404	LOC101106404	XR_003587479.2
101106419	LOC101106419	TCONS_00064830
101106720	LOC101106720	TCONS_00191442
101106793	LOC101106793	TCONS_00163282
101107043	LOC101107043	TCONS_00163282
101107171	LOC101107171	TCONS_00042896
101107382	LOC101107382	XR_006055997.1
101107417	LOC101107417	TCONS_00030222
101107420	LOC101107420	TCONS_00042896
101107432	LOC101107432	TCONS_00047955
101107675	LOC101107675	TCONS_00042896
101107776	LOC101107776	TCONS_00063048
101107908	LOC101107908	TCONS_00188969
101108249	LOC101108249	TCONS_00160748
101108258	LOC101108258	TCONS_00174695
101108295	LOC101108295	TCONS_00171568
101108705	LOC101108705	XR_006060303.1
101109717	LOC101109717	XR_006061053.1
101109936	LOC101109936	XR_006061480.1
101110202	LOC101110202	TCONS_00211512
101110213	LOC101110213	TCONS_00228685
101110238	LOC101110238	XR_006060156.1
101110255	LOC101110255	XR_001044009.3
101110266	LOC101110266	TCONS_00162373
101110289	LOC101110289	XR_006056851.1
101110939	LOC101110939	TCONS_00090591
101111046	LOC101111046	TCONS_00155801,TCONS_00155800
101111174	LOC101111174	TCONS_00105836
101111245	LOC101111245	XR_001024292.4
101111363	LOC101111363	TCONS_00083389
101111435	LOC101111435	TCONS_00027555
101111496	LOC101111496	TCONS_00188969
101111964	LOC101111964	TCONS_00076874,TCONS_00076879
101112076	LOC101112076	TCONS_00124200
101112168	LOC101112168	TCONS_00177077
101112384	LOC101112384	TCONS_00053712,TCONS_00064762
101112465	LOC101112465	TCONS_00159934
101112480	LOC101112480	TCONS_00076874,TCONS_00076879
101112584	LOC101112584	TCONS_00124200
101112657	LOC101112657	TCONS_00124028
101112694	LOC101112694	XR_001024292.4
101112713	LOC101112713	TCONS_00159934
101112784	LOC101112784	XR_006057961.1
101112834	LOC101112834	TCONS_00124200
101112864	LOC101112864	TCONS_00015919,TCONS_00015910,TCONS_00015921
101112943	LOC101112943	TCONS_00015910,TCONS_00015921
101113073	LOC101113073	TCONS_00094653
101113077	LOC101113077	TCONS_00115035,TCONS_00111677,TCONS_00111678
101113085	LOC101113085	XR_006061090.1
101113086	LOC101113086	TCONS_00124200
101113211	LOC101113211	TCONS_00178014,TCONS_00178001
101113217	LOC101113217	TCONS_00188969
101113335	LOC101113335	TCONS_00094653
101113346	LOC101113346	XR_006061090.1
101113476	LOC101113476	TCONS_00103918
101113624	LOC101113624	TCONS_00164047
101113761	LOC101113761	TCONS_00094653
101114275	LOC101114275	TCONS_00094653
101114287	LOC101114287	TCONS_00124028
101114408	LOC101114408	TCONS_00011024,TCONS_00011025
101114537	LOC101114537	TCONS_00124028
101114959	LOC101114959	TCONS_00094653
101115056	LOC101115056	TCONS_00052335
101115090	LOC101115090	TCONS_00208775
101115117	LOC101115117	TCONS_00069693
101115138	LOC101115138	TCONS_00124028
101115338	LOC101115338	TCONS_00208775
101115586	LOC101115586	TCONS_00014399
101115634	LOC101115634	TCONS_00124028
101115671	LOC101115671	TCONS_00009713,TCONS_00009695,TCONS_00022164
101115848	LOC101115848	TCONS_00210443
101115927	LOC101115927	TCONS_00009713,TCONS_00009695,TCONS_00022164
101115969	LOC101115969	XR_006060493.1
101116002	LOC101116002	TCONS_00014399
101116068	LOC101116068	TCONS_00124028
101116085	LOC101116085	TCONS_00158476
101116193	LOC101116193	TCONS_00009713,TCONS_00009695,TCONS_00022164
101116235	LOC101116235	TCONS_00094653
101116267	LOC101116267	TCONS_00014399
101116443	LOC101116443	TCONS_00009695,TCONS_00022164
101116481	LOC101116481	XR_006060101.1
101116640	LOC101116640	TCONS_00047955
101116769	LOC101116769	TCONS_00178610
101117013	LOC101117013	TCONS_00156647
101117021	LOC101117021	TCONS_00178610
101117063	LOC101117063	XR_003588628.2
101117229	LOC101117229	TCONS_00211324
101117272	LOC101117272	TCONS_00156647
101117316	LOC101117316	TCONS_00064074
101117536	LOC101117536	TCONS_00171292,TCONS_00171288
101117708	LOC101117708	TCONS_00192023
101117753	LOC101117753	XR_003589158.2
101117791	LOC101117791	TCONS_00174695
101118053	LOC101118053	TCONS_00174695
101118056	LOC101118056	TCONS_00178610
101118307	LOC101118307	TCONS_00171568
101118455	LOC101118455	TCONS_00125932
101119079	LOC101119079	TCONS_00178610
101119460	LOC101119460	TCONS_00034355
101119745	LOC101119745	XR_001044437.4
101120042	LOC101120042	TCONS_00212012
101120482	LOC101120482	TCONS_00052691
101120814	LOC101120814	TCONS_00159934
101120875	LOC101120875	TCONS_00014598
101120999	LOC101120999	TCONS_00052691
101121048	LOC101121048	TCONS_00192023
101121231	LOC101121231	XR_001024292.4
101121267	LOC101121267	TCONS_00091811
101121301	LOC101121301	TCONS_00192023
101121441	LOC101121441	XR_006055882.1
101121519	LOC101121519	TCONS_00091811
101121555	LOC101121555	TCONS_00192023
101121581	LOC101121581	TCONS_00159934
101121710	LOC101121710	TCONS_00165495
101121783	LOC101121783	TCONS_00214144
101121810	LOC101121810	TCONS_00192023
101121936	LOC101121936	TCONS_00083389
101122097	LOC101122097	TCONS_00055524
101122191	LOC101122191	TCONS_00083389
101122246	LOC101122246	TCONS_00211324
101122255	LOC101122255	TCONS_00229033
101122438	LOC101122438	TCONS_00083389
101122496	LOC101122496	XR_006055735.1
101122692	LOC101122692	TCONS_00085395
101122694	LOC101122694	TCONS_00083389
101122949	LOC101122949	TCONS_00083389
101123292	LOC101123292	XR_003589325.2
101123328	LOC101123328	TCONS_00178610
101123466	LOC101123466	TCONS_00083389
105601853	LOC105601853	TCONS_00125318
105601948	LOC105601948	TCONS_00027596,TCONS_00037320
105601956	LOC105601956	TCONS_00027596,TCONS_00037320
105601988	LOC105601988	XR_006055997.1
105601990	LOC105601990	TCONS_00150264
105602023	LOC105602023	TCONS_00150899
105602384	LOC105602384	TCONS_00163282
105602976	LOC105602976	TCONS_00174695
105603085	LOC105603085	TCONS_00178610
105603087	LOC105603087	TCONS_00178610
105603785	LOC105603785	TCONS_00192023
105603806	LOC105603806	XR_006057292.1
105603932	LOC105603932	XR_006057292.1
105603933	LOC105603933	XR_006057292.1
105604882	LOC105604882	TCONS_00212012
105605079	LOC105605079	XR_006058083.1
105605633	LOC105605633	TCONS_00228994
105605644	LOC105605644	TCONS_00229058
105605744	LOC105605744	XR_006057881.1
105605783	LOC105605783	TCONS_00223347
105605792	LOC105605792	TCONS_00053712,TCONS_00064762
105605805	LOC105605805	XR_001436670.3
105605808	LOC105605808	TCONS_00150264
105605809	LOC105605809	TCONS_00195313
105605823	LOC105605823	TCONS_00149160
105605921	LOC105605921	TCONS_00149160
105605978	LOC105605978	TCONS_00195313
105606876	LOC105606876	XR_006061090.1
105606886	LOC105606886	TCONS_00141036
105608320	LOC105608320	TCONS_00027596,TCONS_00037320
105608906	LOC105608906	XR_006058721.1,TCONS_00028631
105609232	LOC105609232	TCONS_00014399
105610157	LOC105610157	TCONS_00124028
105610483	LOC105610483	TCONS_00074969
105610484	LOC105610484	TCONS_00074969
105613004	LOC105613004	TCONS_00052691
105613768	LOC105613768	TCONS_00094653
105614340	LOC105614340	TCONS_00089396
105614819	LOC105614819	TCONS_00052047
105615654	LOC105615654	TCONS_00094653
105616373	LOC105616373	TCONS_00124028
105616374	LOC105616374	TCONS_00124028
105616454	LOC105616454	XR_006061090.1
105616741	LOC105616741	TCONS_00141036
105616742	LOC105616742	TCONS_00141036
106990118	LOC106990118	TCONS_00064017
106990580	LOC106990580	TCONS_00023831
106990653	LOC106990653	TCONS_00094653
106990900	LOC106990900	TCONS_00027596,TCONS_00037320,TCONS_00037350
106991186	LOC106991186	XR_006059905.1
106991302	LOC106991302	TCONS_00109222,TCONS_00109239
106991399	LOC106991399	TCONS_00124028
106991427	LOC106991427	TCONS_00124028
106991442	LOC106991442	XR_006061353.1
106991540	LOC106991540	XR_006055997.1
106991716	LOC106991716	TCONS_00171568
106991767	LOC106991767	TCONS_00185239
114108597	LOC114108597	TCONS_00211512
114108606	LOC114108606	TCONS_00135915
114108620	LOC114108620	XR_006057292.1
114108764	LOC114108764	TCONS_00064074
114108841	LOC114108841	TCONS_00171312,TCONS_00174695,TCONS_00171292,TCONS_00171306,TCONS_00171288
114109364	LOC114109364	TCONS_00178014,TCONS_00180806,TCONS_00180805
114109578	LOC114109578	TCONS_00192023
114109595	LOC114109595	TCONS_00188969
114109605	LOC114109605	TCONS_00192023
114109640	LOC114109640	TCONS_00188969
114109698	LOC114109698	XR_006057292.1
114109980	LOC114109980	TCONS_00009695,TCONS_00022164
114110261	LOC114110261	TCONS_00198725
114110594	LOC114110594	TCONS_00011024,TCONS_00011025
114111258	LOC114111258	TCONS_00223347
114111269	LOC114111269	TCONS_00229033
114111326	LOC114111326	TCONS_00223347
114111378	LOC114111378	XR_006058289.1
114111698	LOC114111698	TCONS_00229033
114111703	LOC114111703	TCONS_00229033
114111732	LOC114111732	TCONS_00224950,TCONS_00219882
114111748	LOC114111748	TCONS_00224950,TCONS_00219882
114111756	LOC114111756	TCONS_00224950
114111783	LOC114111783	TCONS_00224950,TCONS_00219882
114112036	LOC114112036	TCONS_00124028
114112157	LOC114112157	TCONS_00171312,TCONS_00171292,TCONS_00171306
114112174	LOC114112174	TCONS_00163282
114112248	LOC114112248	TCONS_00030684
114112563	LOC114112563	TCONS_00229970,TCONS_00229961
114112673	LOC114112673	TCONS_00150264
114112680	LOC114112680	TCONS_00015919,TCONS_00015910,TCONS_00015921
114112818	LOC114112818	TCONS_00027527
114112819	LOC114112819	TCONS_00027527
114112820	LOC114112820	TCONS_00027527
114112821	LOC114112821	TCONS_00027527,TCONS_00027555
114112822	LOC114112822	TCONS_00027527,TCONS_00027555
114112824	LOC114112824	TCONS_00027555
114112825	LOC114112825	TCONS_00027555
114112826	LOC114112826	TCONS_00027527,TCONS_00027555
114112827	LOC114112827	TCONS_00027527,TCONS_00027555
114112828	LOC114112828	TCONS_00027527,TCONS_00027555
114112829	LOC114112829	TCONS_00027527,TCONS_00027555
114112830	LOC114112830	TCONS_00027527,TCONS_00027555
114112832	LOC114112832	TCONS_00027555
114112835	LOC114112835	TCONS_00027596,TCONS_00037320
114112837	LOC114112837	TCONS_00027596,TCONS_00037320
114112840	LOC114112840	TCONS_00027596,TCONS_00037320,TCONS_00037350
114112842	LOC114112842	TCONS_00027596,TCONS_00037320,TCONS_00037350
114112843	LOC114112843	TCONS_00027596,TCONS_00037320,TCONS_00037350
114112844	LOC114112844	TCONS_00027596,TCONS_00037320,TCONS_00037350
114112846	LOC114112846	TCONS_00027596,TCONS_00037320,TCONS_00037350
114112857	LOC114112857	TCONS_00028552
114112883	LOC114112883	TCONS_00027596,TCONS_00037320,TCONS_00037350
114113003	LOC114113003	TCONS_00027527,TCONS_00027555
114113004	LOC114113004	TCONS_00027527,TCONS_00027555
114113005	LOC114113005	TCONS_00027527,TCONS_00027555
114113006	LOC114113006	TCONS_00027527,TCONS_00027555
114113008	LOC114113008	TCONS_00027596,TCONS_00037320,TCONS_00037350
114113016	LOC114113016	TCONS_00027555
114113019	LOC114113019	TCONS_00027596,TCONS_00037320,TCONS_00037350
114113084	LOC114113084	TCONS_00027527
114113086	LOC114113086	TCONS_00027527,TCONS_00027555
114113089	LOC114113089	TCONS_00027527,TCONS_00027555
114113090	LOC114113090	TCONS_00027555
114113147	LOC114113147	TCONS_00027596,TCONS_00037320,TCONS_00037350
114113206	LOC114113206	TCONS_00027596,TCONS_00037320,TCONS_00037350
114113207	LOC114113207	TCONS_00027596,TCONS_00037320,TCONS_00037350
114113208	LOC114113208	TCONS_00027596,TCONS_00037320,TCONS_00037350
114113665	LOC114113665	TCONS_00063742
114113791	LOC114113791	TCONS_00064074
114113798	LOC114113798	TCONS_00064074
114113831	LOC114113831	TCONS_00053712,TCONS_00064762
114113931	LOC114113931	XR_006059194.1
114114061	LOC114114061	TCONS_00064074
114114084	LOC114114084	TCONS_00053712,TCONS_00064762
114114086	LOC114114086	TCONS_00053712,TCONS_00064762
114114509	LOC114114509	TCONS_00070995
114114866	LOC114114866	TCONS_00076874,TCONS_00076879
114115281	LOC114115281	TCONS_00090591
114115302	LOC114115302	XR_006060156.1
114115304	LOC114115304	XR_006060156.1
114115323	LOC114115323	TCONS_00091811
114115613	LOC114115613	XR_006060384.1
114115636	LOC114115636	TCONS_00097316
114116076	LOC114116076	TCONS_00109239
114116078	LOC114116078	TCONS_00109222
114116085	LOC114116085	TCONS_00105836
114116088	LOC114116088	TCONS_00105836
114116113	LOC114116113	TCONS_00105836
114116134	LOC114116134	TCONS_00109222
114116137	LOC114116137	TCONS_00109222
114116187	LOC114116187	TCONS_00103918
114116224	LOC114116224	TCONS_00109222,TCONS_00109239
114116351	LOC114116351	TCONS_00113813
114116429	LOC114116429	TCONS_00111890
114116467	LOC114116467	TCONS_00112017
114116843	LOC114116843	TCONS_00124028
114116844	LOC114116844	TCONS_00124028
114116849	LOC114116849	TCONS_00124028
114116850	LOC114116850	TCONS_00124028
114116852	LOC114116852	TCONS_00124028
114116996	LOC114116996	TCONS_00124028
114117240	LOC114117240	TCONS_00015919,TCONS_00015910,TCONS_00015921
114117269	LOC114117269	TCONS_00132109
114117284	LOC114117284	TCONS_00131052
114117337	LOC114117337	TCONS_00005210
114117536	LOC114117536	XR_003591159.2
114117541	LOC114117541	XR_003591159.2
114117570	LOC114117570	XR_001044437.4
114117819	LOC114117819	TCONS_00154274
114117822	LOC114117822	TCONS_00154274
114117899	LOC114117899	TCONS_00149160
114117915	LOC114117915	XR_006055997.1
114117992	LOC114117992	TCONS_00154274
114117993	LOC114117993	TCONS_00149160
114117995	LOC114117995	TCONS_00149160
114118018	LOC114118018	XR_006055997.1
114118022	LOC114118022	TCONS_00150264
114118023	LOC114118023	TCONS_00150264,XR_006055997.1
114118024	LOC114118024	TCONS_00150264
114118046	LOC114118046	TCONS_00155801,TCONS_00155800
114118047	LOC114118047	TCONS_00155801,TCONS_00155800
114118052	LOC114118052	TCONS_00155801,TCONS_00155800
114118251	LOC114118251	TCONS_00159934
114118318	LOC114118318	TCONS_00159934
114118322	LOC114118322	TCONS_00159934
114118323	LOC114118323	TCONS_00159934
114118324	LOC114118324	TCONS_00163282
114118325	LOC114118325	TCONS_00163282
114118366	LOC114118366	TCONS_00159934
114118368	LOC114118368	TCONS_00159934
114118371	LOC114118371	TCONS_00159934
114118432	LOC114118432	TCONS_00163282
114118440	LOC114118440	TCONS_00159934
114118442	LOC114118442	TCONS_00159934
114118464	LOC114118464	TCONS_00159934
114118537	LOC114118537	TCONS_00159934
114118540	LOC114118540	TCONS_00159934
114118544	LOC114118544	TCONS_00163282
114118560	LOC114118560	TCONS_00159934
114118844	LOC114118844	TCONS_00124028
114118871	LOC114118871	TCONS_00171312,TCONS_00171292,TCONS_00171306,TCONS_00171288
114118872	LOC114118872	TCONS_00171312,TCONS_00174695,TCONS_00171292,TCONS_00171306
114118902	LOC114118902	TCONS_00168426
121816057	LOC121816057	XR_001044163.4
121816407	LOC121816407	TCONS_00145966
121816408	LOC121816408	TCONS_00145966
121816409	LOC121816409	TCONS_00145966
121816410	LOC121816410	TCONS_00145966
121816411	LOC121816411	TCONS_00145966
121816412	LOC121816412	TCONS_00145966
121816413	LOC121816413	TCONS_00145966
121816624	LOC121816624	TCONS_00159934
121816725	LOC121816725	TCONS_00159934
121817111	LOC121817111	XR_006056872.1
121817503	LOC121817503	TCONS_00193686
121817538	LOC121817538	TCONS_00193686
121817571	LOC121817571	TCONS_00193686
121817693	LOC121817693	TCONS_00000060
121817701	LOC121817701	XR_006057788.1
121817857	LOC121817857	TCONS_00211512
121817901	LOC121817901	TCONS_00211324
121817902	LOC121817902	TCONS_00211324
121817953	LOC121817953	TCONS_00214144
121818151	LOC121818151	TCONS_00229058
121818309	LOC121818309	TCONS_00223347
121818334	LOC121818334	XR_003587506.2
121818351	LOC121818351	TCONS_00223347
121818353	LOC121818353	TCONS_00228994
121818498	LOC121818498	TCONS_00229970,TCONS_00229961
121818508	LOC121818508	TCONS_00027527
121818509	LOC121818509	TCONS_00027527,TCONS_00027555
121818510	LOC121818510	TCONS_00027527,TCONS_00027555
121818512	LOC121818512	TCONS_00027596,TCONS_00037320,TCONS_00037350
121818643	LOC121818643	TCONS_00027091,TCONS_00036634
121818657	LOC121818657	TCONS_00027596,TCONS_00037320,TCONS_00037350
121818722	LOC121818722	XR_001023461.3
121819425	LOC121819425	TCONS_00072829
121819492	LOC121819492	TCONS_00065838
121819696	LOC121819696	TCONS_00083389
121819705	LOC121819705	TCONS_00079987
121820019	LOC121820019	TCONS_00093368
121820159	LOC121820159	TCONS_00015910,TCONS_00015921
121820182	LOC121820182	XR_006060597.1
121820202	LOC121820202	TCONS_00109239
121820546	LOC121820546	TCONS_00126381
443534	LOC443534	TCONS_00068164
101104461	LONRF3	XR_003587330.2
101119969	LOXL3	TCONS_00047955
101106365	LRBA	TCONS_00168426
101104759	LRP11	TCONS_00105836
101118562	LRRC74B	TCONS_00171568
101121383	LRRC8B	TCONS_00014598
101121640	LRRC8C	TCONS_00014598
101110796	LRRN1	TCONS_00182051
101105791	LSG1	XR_006056334.1
101108195	LYPD1	TCONS_00030255
101106616	LYPD4	TCONS_00149160
101109621	LYRM2	TCONS_00108083
101117792	LZTR1	TCONS_00171568
106991578	MAF	TCONS_00151830
101120090	MAL2	TCONS_00111721
101111272	MANSC4	TCONS_00052047
101123635	MAP2K1	TCONS_00098968
101104888	MAP3K15	TCONS_00224950
101106493	MAP3K19	TCONS_00030222
101118350	MAP4K3	TCONS_00058182
101122383	MAP9	TCONS_00168275
101110894	MAPRE2	XR_006057788.1
101106841	MARCHF3	XR_006059905.1
101109765	MCF2L2	TCONS_00020972
101106759	MDM1	TCONS_00061257
101104979	MDM2	TCONS_00050348
101109364	MDN1	TCONS_00108083
114108856	MED15	TCONS_00171568
101120338	MED30	TCONS_00115103
101106165	MEGF10	XR_006059905.1
101123125	MEGF11	TCONS_00098968
101106247	METTL25	TCONS_00059654
101103045	MFF	TCONS_00041722
101110526	MFN2	XR_001044009.3
101107672	MGAT5	TCONS_00040275
101118097	MICAL3	XR_003588931.2
101106368	MIS18BP1	XR_006056872.1
101119131	MKLN1	XR_006059782.1,XR_006059779.1
101103765	MKRN2	XR_006057110.1
101110364	MMP11	TCONS_00174695
101105004	MMS22L	XR_006060612.1
101119420	MOCS2	XR_003591911.2
101118003	MOGS	TCONS_00047955
101120006	MPP7	XR_001044437.4
101117023	MRPL14	TCONS_00191202
101116599	MRPL17	TCONS_00158476
101118259	MRPL53	TCONS_00047955
101118413	MRPS16	XR_006058083.1
101109952	MRPS35	TCONS_00052047
101111928	MRTFB	XR_001024234.3,XR_003586780.2
101120534	MSTO1	TCONS_00005210
101103644	MUC16	TCONS_00074969
101106408	MUL1	TCONS_00042850
101119344	MUTYH	XR_006059375.1
101106754	MXD1	XR_001037480.4
443447	MYC	TCONS_00113813
101119610	MYOZ1	XR_006058089.1
101113208	MYT1L	XR_001026161.4
101120606	MZT2B	TCONS_00171568
101115369	N4BP2	XR_006060156.1
101118080	NABP1	XR_006058798.1
100145858	NAGA	TCONS_00053712,TCONS_00064762
101102274	NAP1L4	TCONS_00195313
101119607	NAT16	TCONS_00211324
101107611	NBEA	XR_006061053.1
101115286	NBN	TCONS_00115923
101102069	NCALD	TCONS_00112142
101122674	NCKAP1	XR_006058721.1
101116712	NCKAP5	TCONS_00030255
101122265	NCKAP5L	TCONS_00049744
101120545	NDST2	XR_006058089.1
101114007	NDUFA6	TCONS_00053712,TCONS_00064762
101117268	NECAB3	XR_001044683.4
101122681	NEDD1	TCONS_00062178
101106140	NEIL3	XR_006058213.1
101121391	NEK11	TCONS_00010540
101117432	NF1	TCONS_00121809
101105904	NFAM1	TCONS_00064830
101123514	NHLRC2	XR_006057640.1
101122713	NIBAN1	TCONS_00133588
101104912	NIN	XR_006060370.1,XR_006060366.1
101104138	NLRC4	TCONS_00047697
101122618	NNAT	TCONS_00145056
101118598	NOL10	TCONS_00044924
101106642	NOLC1	TCONS_00201240
101102805	NOPCHAP1	TCONS_00051523
101102486	NPFFR2	TCONS_00088703
101104783	NPM1	XR_003591887.2,XR_003591886.2
101122628	NPY2R	TCONS_00168275
443412	NR3C1	TCONS_00084285
105603144	NRG4	TCONS_00179130,TCONS_00179129
101111561	NSRP1	XR_006061110.1
780511	NTN4	TCONS_00051131
101114290	NUAK2	TCONS_00131052
101116956	NUDT13	XR_006058083.1
101118939	NUP50	TCONS_00064978
101109761	NUPR2	XR_001436670.3
101121853	OBSCN	XR_003589325.2
101114841	OCM2	TCONS_00208775
101123218	OMG	TCONS_00121809
101118832	OSBPL5	TCONS_00195313
101115596	OTOA	TCONS_00210443
101104383	OTUD3	TCONS_00042896
100171394	OVAR	TCONS_00188969
101118819	P2RX6	TCONS_00171568
443385	PAEP	TCONS_00043870
101118860	PAPOLG	XR_006059194.1
101118205	PAPPA2	TCONS_00133254
101118720	PARD6B	TCONS_00145665
101112185	PARN	XR_001024234.3,XR_003586780.2
101106505	PCBP1	XR_001037480.4
101110924	PCED1B	TCONS_00060858,TCONS_00049989
101118935	PCGF1	TCONS_00047955
101103403	PCNX1	TCONS_00097494
101108153	PDCD5	TCONS_00153451
101104795	PDE6C	XR_006057671.1
101110118	PDHA1	TCONS_00224950
101119193	PDIA6	TCONS_00044924
101114956	PDS5A	XR_006060156.1
101121648	PDZD8	XR_006057718.1
101104347	PEAK1	TCONS_00179172
100359412	PEG10	TCONS_00069693
101114102	PEX1	XR_006059758.1
101116741	PEX12	XR_006061090.1
101118352	PEX26	XR_003588931.2
101120808	PGAP1	TCONS_00030684
101113748	PHETA2	TCONS_00053712,TCONS_00064762
101113270	PHF21A	TCONS_00159663
101109323	PHKG1	XR_001436670.3
101103608	PHRF1	XR_003586491.2
114110141	PIDD1	XR_003586491.2
101112273	PIK3AP1	TCONS_00198725
101102131	PINK1	TCONS_00042850
100422803	PITX3	TCONS_00201240
101112031	PKP4	XR_003588221.2
105605991	PLA2G2D	TCONS_00042896
101104134	PLA2G2E	TCONS_00042896
101120062	PLA2G5	TCONS_00042896
101105216	PLEKHB2	XR_006058710.1
100125354	PLIN2	TCONS_00027483
101111306	PLOD1	XR_001044009.3
101121738	PLOD3	TCONS_00211324
101107418	PLS3	TCONS_00228685
101102861	PLSCR1	XR_001023461.3
101115595	PMS2	TCONS_00208775
101123166	PNPLA2	XR_003586491.2
101117303	PNPLA4	XR_006058289.1
101106679	PODXL	TCONS_00068329
101115019	POLDIP3	TCONS_00064830
105604154	POLR2L	XR_003586491.2
101121955	POLR3F	XR_006055882.1
101115506	PP2D1	TCONS_00023831
101110491	PPFIBP1	TCONS_00052047
101117068	PPM1H	TCONS_00061588
101108511	PPP2R1B	TCONS_00160748
101111749	PPP4R3A	TCONS_00177077
101106218	PPRC1	TCONS_00201240
101104327	PRCD	TCONS_00125318
101121017	PRDM1	TCONS_00107743
101103244	PREX2	TCONS_00114491
100127210	PRKAA2	TCONS_00001816
101108463	PRKAR1B	XR_006057881.1
101105574	PRKCH	XR_006060532.1
101113707	PRMT3	TCONS_00193686
101107197	PROM1	TCONS_00089396
101117092	PRPSAP1	TCONS_00125318
101103891	PRRT4	TCONS_00072829
101112559	PRSS2	TCONS_00073358
101105429	PRTFDC1	XR_001044385.3
101106185	PSME3	TCONS_00124200
101103140	PSME4	XR_006059200.1,XR_006059199.1
100145875	PSPH	XR_001436670.3
101105722	PTAR1	TCONS_00036462
101118209	PTPN1	TCONS_00145665
101117497	PTPN12	XR_003589158.2
101116916	PTPRK	TCONS_00108306
101121162	PTPRR	TCONS_00061119
101110997	PUM3	TCONS_00036634
101118346	PUS10	XR_006059194.1
101112956	PXDN	XR_001026161.4
101110957	PXMP4	XR_001044683.4
554320	PYGL	XR_006060370.1,XR_006060366.1
101117176	RAB11FIP4	TCONS_00121809
100302084	RAB5A	TCONS_00023831
101121484	RABEP2	XR_001024292.4
101120998	RACGAP1	TCONS_00049744
100137070	RACK1	TCONS_00076874,TCONS_00076879
101116317	RAD51B	TCONS_00097316
114116130	RAET1E	TCONS_00109239
101103190	RAF1	XR_006057110.1
101104846	RALGAPB	TCONS_00141036
101105172	RAMP2	TCONS_00124200
101104305	RAPH1	TCONS_00031080
101112906	RARS2	TCONS_00108185
101122206	RBBP9	XR_006055882.1
101110499	RBM28	TCONS_00072829,TCONS_00068164
101107196	RBPJ	TCONS_00087795
101112531	RCC1L	XR_006057961.1
101119921	RCOR3	XR_001044163.4
101118600	REL	XR_006059194.1
101110220	REP15	TCONS_00052047
101106510	RESF1	TCONS_00051927
101110067	REV3L	XR_006060597.1
101111519	RFX3	TCONS_00027091
101121174	RFX7	TCONS_00096058
101104587	RHBDF2	TCONS_00125318
101120317	RIBC2	TCONS_00064978
101111281	RIOK2	TCONS_00079972,TCONS_00079968
101118467	RIPOR3	TCONS_00145665
100145877	RIT1	TCONS_00005210
101116734	RNASE11	TCONS_00094653
101116483	RNASE12	TCONS_00094653
101114021	RNASE6	TCONS_00094653
101105832	RNASEH2B	TCONS_00119210
101104473	RND1	TCONS_00049856
101109924	RNF11	TCONS_00001518
101121346	RNF187	XR_003589325.2
101116520	RPE65	TCONS_00002224
101110313	RPIA	TCONS_00046345,TCONS_00046344
443070	RPL32	XR_006057110.1
101103196	RPLP2	XR_003586491.2
101108347	RPP21	TCONS_00188969
100302067	RRAGA	TCONS_00027483
101123639	RRM2B	TCONS_00112142
101114766	RRP7A	TCONS_00064830
101117103	RRP8	TCONS_00158476
101116995	RSPO3	TCONS_00103554
101117148	RTKN	TCONS_00047955
101123586	RTL1	XR_003585777.2,XR_006056924.1,XR_003585774.2
101105981	RTL8C	XR_003587479.2
100170399	RTN4	XR_003588505.2
101105082	RWDD1	TCONS_00103918
101111032	RXFP2	TCONS_00119549
101121474	RXFP4	TCONS_00005210
101115839	S1PR1	XR_006060181.1
101117716	SAMSN1	XR_006055735.1
100135438	SARS1	TCONS_00003769,TCONS_00003765,TCONS_00003767
101115254	SATB1	TCONS_00023764
101123068	SBF2	XR_006056294.1
101115654	SCARB1	TCONS_00173372
101113744	SCN8A	TCONS_00060511
114110139	SCT	XR_003586491.2
101122615	SEC23B	XR_006055882.1
101119874	SEC24C	XR_006058089.1
101117287	SELENOF	TCONS_00014399
101123521	SEPTIN2	TCONS_00000060
101106160	SERHL2	TCONS_00064830
100381267	SERPINE1	TCONS_00211324
101114155	SETD4	TCONS_00011024,TCONS_00011025
101110273	SETMAR	TCONS_00185239
100145864	SFXN1	TCONS_00093529
101115114	SGCE	TCONS_00069693
101112187	SH2B1	XR_001024292.4
101108790	SH2D1B	TCONS_00017574
101123467	SH3BP2	TCONS_00089572
101116521	SH3GLB1	TCONS_00014399
101115387	SHLD1	TCONS_00143771
101107630	SIK2	TCONS_00160748
101122281	SIPA1L1	TCONS_00097494
101103435	SLC25A22	XR_003586491.2
101122501	SLC25A53	TCONS_00229033
443461	SLC2A1	XR_006059312.1
101111129	SLC2A11	TCONS_00174695
101104388	SLC30A6	TCONS_00047697
101113155	SLC35A1	TCONS_00108185
101108723	SLC35F5	XR_003588240.2
101107482	SLC36A4	TCONS_00193182
101112470	SLC38A1	XR_006059334.1
101112042	SLC38A2	XR_006059334.1
101111619	SLC38A4	TCONS_00049989
101113825	SLC40A1	XR_006058718.1,TCONS_00028340
101113925	SLC41A2	TCONS_00051523
101114004	SLC4A8	TCONS_00060511
492300	SLC5A1	TCONS_00171292,TCONS_00171288
100145870	SLC66A2	TCONS_00202520
443491	SLC6A4	XR_006061110.1
101119078	SLC7A4	TCONS_00171568
101116716	SLC8A1	XR_006059229.1,TCONS_00058089
101118929	SLC9A7	XR_003587506.2
101104748	SLCO6A1	TCONS_00086073
101110622	SMARCB1	TCONS_00174695
101120069	SMC1B	TCONS_00064978
101111792	SMCO2	TCONS_00052047
101105406	SMDT1	TCONS_00053712,TCONS_00064762
114111323	SMIM10	XR_003587479.2
101114279	SMIM8	TCONS_00108185
100307047	SMPD1	XR_006056360.1
101119587	SMPD4	TCONS_00171568
114108855	SNAP29	TCONS_00171568
101103642	SND1	TCONS_00068164
105610459	SNRNP27	XR_001037480.4
101121249	SNRPF	TCONS_00051131
105607227	SOHLH1	TCONS_00043870
101121305	SON	TCONS_00006136
101110976	SOX4	XR_006057358.1,XR_006057354.1
101104819	SPAST	TCONS_00047697
101108529	SPATA46	TCONS_00017574
101103625	SPATS2L	TCONS_00030833
101105263	SPHK1	TCONS_00125318
101110989	SPNS1	XR_001024292.4
101117602	SPSB1	TCONS_00135915
101103084	SRC	TCONS_00145056
101122186	SRPK2	TCONS_00070995
101111299	SSH2	XR_006061110.1
101110723	SSR3	XR_006056851.1
101103907	ST6GALNAC2	TCONS_00125318
101123003	STK25	TCONS_00000060
101118709	STXBP4	TCONS_00125932
101122570	SUCNR1	TCONS_00009695,TCONS_00022164
101110003	SUMF1	TCONS_00185239
101109064	SUMF2	XR_001436670.3
101115676	SUN1	XR_006057881.1,TCONS_00212012
101104025	SYCP1	XR_003588207.2
101108364	SYNPO2L	XR_006058089.1
101120970	SYT11	TCONS_00005210
101110174	TAF10	TCONS_00158476
101102102	TAF13	TCONS_00003769,TCONS_00003765,TCONS_00003767
100135441	TALDO1	XR_003586491.2
101111614	TANC1	XR_006058961.1
101108310	TBC1D19	TCONS_00087795
101119618	TCEAL1	TCONS_00228994
101117654	TCEAL3	TCONS_00228994
101119372	TCEAL4	TCONS_00228994
101118167	TCEAL7	TCONS_00228994
101118673	TCEAL8	TCONS_00228994
101114510	TCF20	TCONS_00064830,TCONS_00053712,TCONS_00064762
101112975	TEAD4	TCONS_00053093
101104628	TECPR1	TCONS_00208775
101108282	TENM3	TCONS_00217840
101111066	TESK2	XR_006059375.1
101120563	TESPA1	TCONS_00051131
114113990	TEX49	TCONS_00049856
101103983	TEX9	TCONS_00096058
101109916	TGM5	XR_006056872.1
101106629	TGM7	XR_006056872.1
101122490	THAP4	TCONS_00000060
114108854	THAP7	TCONS_00171568
101118109	THEMIS	TCONS_00108306
101105642	TIA1	XR_001037480.4
101112723	TIGAR	TCONS_00053034
101117359	TIMM10B	XR_006056360.1
101123380	TIPIN	TCONS_00098968
101103665	TK2	TCONS_00147484
101119197	TLX2	TCONS_00047955
101103299	TM4SF20	TCONS_00041722
101111537	TMBIM7P	XR_006059758.1
101109819	TMCC2	TCONS_00131052
101105448	TMEM14A	TCONS_00191442
101116460	TMEM163	TCONS_00030222
101102351	TMEM167B	TCONS_00003769,TCONS_00003765,TCONS_00003767
101102196	TMEM200C	XR_001024000.4
101112188	TMEM225B	TCONS_00211512
101116431	TMEM266	TCONS_00179130,TCONS_00179129
101102938	TMEM40	XR_006057110.1
101102868	TMEM44	XR_006056334.1
101113706	TMEM63B	TCONS_00191202
101111814	TMEM64	TCONS_00115923
101102855	TMEM80	XR_003586491.2
101121013	TMPRSS11A	TCONS_00091811
101120751	TMPRSS11D	TCONS_00091811
101103340	TMX4	XR_003591159.2
101111039	TNFRSF8	XR_001044009.3
114115360	TNIP2	TCONS_00089572
101108026	TNP1	XR_006058842.1
101119770	TOE1	XR_006059375.1
101120591	TOM1L1	TCONS_00125932
105606468	TPO	XR_001026161.4
101116858	TPP1	TCONS_00158476
101104858	TPST2	XR_006056732.1
101109809	TRAF3IP2	XR_006060597.1
101121532	TRAF3IP3	TCONS_00133947
101119408	TRAF5	XR_001044163.4
101115912	TRAK1	XR_006057004.1
101119083	TRAM2	TCONS_00191442
101105665	TRAPPC3L	TCONS_00103918
101112008	TRIM10	TCONS_00188969
106990139	TRIM11	XR_003589325.2
101111752	TRIM15	TCONS_00188969
101123033	TRIM17	XR_003589325.2
101118230	TRIM27	TCONS_00192023
101117614	TRIM3	XR_006056360.1
101117567	TRIM32	TCONS_00033842
101106681	TRIM41	TCONS_00076874,TCONS_00076879
101107192	TRIM52	TCONS_00076874,TCONS_00076879
101120134	TRIM56	TCONS_00211324
101106425	TRIM7	TCONS_00076874,TCONS_00076879
101105756	TRIM9	XR_006060370.1,XR_006060366.1
101111193	TRMT10A	TCONS_00090591
100137068	TRPV6	TCONS_00073358
101119599	TRUB1	TCONS_00201800
101104284	TSHB	XR_003588207.2
101109585	TSPAN2	XR_003588207.2
101122149	TSPAN4	XR_003586491.2
100180629	TSPAN9	TCONS_00053093
101107183	TTC31	TCONS_00047955
101118605	TUBA8	XR_003588931.2
101121740	TUFM	XR_001024292.4
101122639	TWIST2	XR_006058844.1
101122651	TXNL4A	TCONS_00202520
101115278	UBA6	TCONS_00091811
101116847	UBE2O	TCONS_00125318
101101924	UBE2Q2	TCONS_00179130,TCONS_00179129
101105857	UBP1	TCONS_00181157
101104323	UBR5	TCONS_00112142
101106268	UFL1	TCONS_00108013
101115658	ULK4	XR_006057004.1
114110559	UNCX	TCONS_00212012
101119631	UPK3A	TCONS_00064978
101119364	USP54	XR_006058089.1
101108687	UVRAG	TCONS_00162373
443103	VEGFA	XR_003586201.2
101105629	VEGFC	XR_006058122.1
101119872	VGF	TCONS_00211324
101108541	VKORC1L1	XR_001436670.3
101118561	VPREB3	TCONS_00174695
101105424	VPS25	TCONS_00124200
101114433	WASHC4	TCONS_00051523
101117742	WBP1	TCONS_00047955
101105151	WBP2NL	TCONS_00053712,TCONS_00064762
101123336	WDR47	TCONS_00003769,TCONS_00003765,TCONS_00003767
101106417	WDR54	TCONS_00047955
101114244	WDR75	XR_006058718.1,TCONS_00028341,TCONS_00028340
101111820	WNK4	TCONS_00124200
101109745	WNT5A	XR_003586119.2
XLOC_003276	XLOC_003276	TCONS_00017615
XLOC_011152	XLOC_011152	TCONS_00006551
XLOC_024267	XLOC_024267	TCONS_00028552
XLOC_024284	XLOC_024284	TCONS_00028552
XLOC_034905	XLOC_034905	TCONS_00046345,TCONS_00046344
XLOC_037452	XLOC_037452	TCONS_00061119
XLOC_038360	XLOC_038360	TCONS_00051432
XLOC_038652	XLOC_038652	TCONS_00063048
XLOC_042231	XLOC_042231	TCONS_00073358
XLOC_053914	XLOC_053914	TCONS_00090591
XLOC_058935	XLOC_058935	TCONS_00100910
XLOC_060480	XLOC_060480	TCONS_00093368
XLOC_063735	XLOC_063735	TCONS_00103554
XLOC_069170	XLOC_069170	TCONS_00111677,TCONS_00111678
XLOC_069361	XLOC_069361	TCONS_00111890
XLOC_075819	XLOC_075819	XR_006061110.1
XLOC_086848	XLOC_086848	TCONS_00138555,TCONS_00138552,TCONS_00138559,TCONS_00142719,TCONS_00142713,TCONS_00142723,TCONS_00138557
XLOC_093086	XLOC_093086	TCONS_00149160
XLOC_097216	XLOC_097216	TCONS_00158476
XLOC_103456	XLOC_103456	TCONS_00171292,TCONS_00171306,TCONS_00171288
XLOC_109467	XLOC_109467	XR_006057004.1
XLOC_114822	XLOC_114822	TCONS_00188969
XLOC_125215	XLOC_125215	TCONS_00211512
XLOC_135037	XLOC_135037	XR_003587506.2
101103885	YIPF4	TCONS_00047697
101117574	YWHAQ	XR_003588628.2
101107157	YY1AP1	TCONS_00005210
101116282	ZC3H15	TCONS_00028513
101107078	ZCCHC12	XR_003587330.2
101122762	ZCCHC18	TCONS_00229033
101115891	ZEB1	TCONS_00138822
114110562	ZFAND2A	TCONS_00212012
101119913	ZFAT	XR_006060790.1
101114208	ZFHX3	TCONS_00153314
101121179	ZFPM2	XR_003590324.2
101112758	ZIM3	TCONS_00150899
105603790	ZKSCAN4	XR_006057292.1
101121465	ZKSCAN8	XR_006057292.1
101121188	ZNF133	XR_006055882.1
106990266	ZNF165	XR_006057292.1
101110637	ZNF24	XR_006057788.1
101123079	ZNF311	TCONS_00192023
101117781	ZNF341	XR_001044683.4
101110376	ZNF397	XR_006057788.1
101119238	ZNF438	XR_001044422.3
101107623	ZNF507	TCONS_00153451
101102449	ZNF654	XR_006055807.1
101118306	ZNF70	TCONS_00174695
101121482	ZNHIT1	TCONS_00211324
101104351	ZSCAN16	XR_006057292.1
101112872	ZSCAN25	TCONS_00211512
101107139	ZSCAN29	XR_006056872.1
101116620	ZSCAN30	XR_006057788.1
101102847	ZSCAN9	XR_006057292.1
101110809	ZSWIM5	XR_006059375.1
101120297	ZSWIM8	XR_006058089.1

## Sheet: Table S7_KAZ_vs_SFK.difflncRNA
Table S7 lncRNA idenfited in KAZ_vs_SFK
Target_mRNA_geneID	Target_mRNA_genename	Diff_lncRNA_ID
101118159	CHP2	XR_006057874.1
101120572	ELOF1	TCONS_00075221
114112157	LOC114112157	TCONS_00171312,TCONS_00171292,TCONS_00171306
101121188	ZNF133	XR_006055882.1
105614484	LOC105614484	TCONS_00005469
101112267	ZNF451	XR_003586182.2
106990140	LOC106990140	TCONS_00074611
101102967	LOC101102967	TCONS_00064017
101119373	GPR143	XR_006058243.1
114112837	LOC114112837	TCONS_00037329,TCONS_00037320
101117020	PI4KA	XR_006056605.1
101104748	SLCO6A1	TCONS_00086073
101110578	SRBD1	XR_001038555.4
101117763	LOC101117763	TCONS_00087081,TCONS_00087083
114108678	CNTN4	TCONS_00182141
101119079	LOC101119079	TCONS_00178610
101112049	LOC101112049	TCONS_00068688
101110267	HTR3B	TCONS_00160835
101108241	SUCO	TCONS_00132313
114112844	LOC114112844	TCONS_00037329,TCONS_00037320
101118866	ATP23	TCONS_00050721
101103872	LOC101103872	TCONS_00037329,TCONS_00037320
101105904	NFAM1	TCONS_00064830,TCONS_00064831
101116193	LOC101116193	TCONS_00009713,TCONS_00009695
101104849	PRSS54	XR_003591486.2
101114341	SYT2	TCONS_00134186
101113077	LOC101113077	TCONS_00111676,TCONS_00111677
114109640	LOC114109640	TCONS_00188971
101109224	CDKN2C	TCONS_00001518
114117771	SIGLEC14	TCONS_00155412,TCONS_00155413,TCONS_00155410
101120875	LOC101120875	TCONS_00014598
101117440	SNAI1	XR_006055744.1
443517	CNN1	TCONS_00075221
101104168	RD3	TCONS_00133880
101108687	UVRAG	TCONS_00162373
100144425	CD1	TCONS_00005469
114112821	LOC114112821	TCONS_00027530,TCONS_00027527,TCONS_00027555
101120348	KCNH1	XR_001044163.4
101104305	RAPH1	TCONS_00031080
101106466	PACS2	TCONS_00180739
101102868	TMEM44	XR_006056334.1
101106958	MCM10	TCONS_00142756
114113147	LOC114113147	TCONS_00037329,TCONS_00037320
101121738	PLOD3	TCONS_00211314
121819705	LOC121819705	TCONS_00079987
101121482	ZNHIT1	TCONS_00211314
101104535	CCHCR1	TCONS_00188881,TCONS_00188877,TCONS_00191780
121817357	LOC121817357	TCONS_00192990
101114703	SMIM14	TCONS_00091267
494440	SLC4A4	TCONS_00088684
101110621	SPRING1	XR_006056690.1
121818309	LOC121818309	TCONS_00223347,XR_003587432.2
114117269	LOC114117269	TCONS_00132109
101111046	LOC101111046	TCONS_00155775,TCONS_00155801
101119607	NAT16	TCONS_00211314
121818517	LOC121818517	XR_006058814.1
101114925	GPR146	TCONS_00212012
101104866	LOC101104866	TCONS_00191780,XR_003586259.2
101119116	TBL1X	XR_006058243.1
101111964	LOC101111964	TCONS_00076875,TCONS_00076876
101104170	CFAP20	XR_003591486.2
101119014	LOC101119014	TCONS_00212576
101110879	TTC23	TCONS_00175273
101104595	LOC101104595	TCONS_00141036
101115374	OIP5	XR_006060517.1
101105389	KLHL9	TCONS_00037320
780506	NAMPT	TCONS_00066619
105604932	LOC105604932	TCONS_00212576
101115937	ACTL7A	TCONS_00024590
101102823	LYRM9	TCONS_00126774
114113857	DIPK1B	TCONS_00054569
101116481	LOC101116481	XR_006060101.1
101115974	AP2B1	XR_006061090.1
101116021	TSN	XR_006058793.1
101110266	LOC101110266	TCONS_00162373
101103716	CHN2	TCONS_00071951
121817350	LOC121817350	XR_003586182.2
101111837	IL5RA	TCONS_00182141
101114679	CLASP1	XR_006058793.1
101117358	LOC101117358	XR_006056019.1
101117900	ERN2	XR_006057874.1
114108855	SNAP29	XR_006056605.1
101102417	KPTN	TCONS_00149614
101120935	KAT14	XR_006055882.1
101102366	LOC101102366	TCONS_00211512
114112818	LOC114112818	TCONS_00027530,TCONS_00027527
101119921	RCOR3	TCONS_00133880,XR_001044163.4
101105812	SLC35E3	TCONS_00050355
101118762	FZD5	XR_006058825.1
121817549	LOC121817549	XR_006057516.1
101107641	LOC101107641	TCONS_00188881,TCONS_00188877
101113706	TMEM63B	TCONS_00191202
101121962	USB1	XR_003591486.2
101121914	MFAP3L	TCONS_00027949,XR_006058703.1
101114615	VTI1B	TCONS_00097277
101117793	LRRC28	TCONS_00175273
101116431	TMEM266	TCONS_00179130
101118552	C5AR2	TCONS_00149614
101121249	SNRPF	TCONS_00062144
101111412	SLC15A2	XR_006056198.1
101111654	UBASH3B	TCONS_00161306
100125618	MT4	TCONS_00147174
101111322	CRBN	TCONS_00182051
101105960	SLC22A15	TCONS_00004256
101105082	RWDD1	TCONS_00103918
121816057	LOC121816057	TCONS_00133880,XR_001044163.4
101106047	ATP13A3	XR_006056334.1
105603785	LOC105603785	TCONS_00192024
101116995	RSPO3	TCONS_00103554,TCONS_00103556,TCONS_00103564
101104353	NFKBIL1	XR_003586259.2
101119719	ELAVL3	TCONS_00075221
101112188	TMEM225B	TCONS_00211512
121819425	LOC121819425	TCONS_00072829
101121926	FAM78A	XR_006059540.1
101117408	SPRED2	TCONS_00056457
101121810	LOC101121810	TCONS_00192024
101115569	LOC101115569	TCONS_00161896
101102283	IGSF8	XR_006061312.1
101104473	RND1	TCONS_00049856
101118419	FRZB	TCONS_00028631
101106118	C20H6orf15	TCONS_00188881,TCONS_00188877,TCONS_00191780
101122501	SLC25A53	TCONS_00229029,TCONS_00229033
114113036	LOC114113036	TCONS_00027949,XR_006058703.1
105603144	NRG4	TCONS_00179130
101103419	C15H11orf97	TCONS_00160560
114117770	LOC114117770	TCONS_00155412,TCONS_00155413,TCONS_00155410
101108604	MED13L	XR_006056690.1
101123365	RERGL	XR_006059421.1
101119775	ASH1L	TCONS_00005210
101110103	LOC101110103	TCONS_00005469
101102378	CDA	TCONS_00042850
114110594	LOC114110594	TCONS_00023452,TCONS_00011025,TCONS_00011028
105616456	HIC1	XR_003590721.2
101120999	LOC101120999	TCONS_00052691
101103983	TEX9	TCONS_00096058
101116317	RAD51B	TCONS_00097316
101115117	LOC101115117	TCONS_00069693
101121179	ZFPM2	XR_003590324.2
121818657	LOC121818657	TCONS_00037329,TCONS_00037320
101120116	BRPF3	TCONS_00190715
101118673	TCEAL8	TCONS_00228994
101119854	SLC26A8	TCONS_00190715
105606599	HOXA7	TCONS_00067409,TCONS_00067379
101120796	IFT22	TCONS_00211314
101118151	HSPA13	XR_006055735.1
XLOC_063735	XLOC_063735	TCONS_00103554,TCONS_00103556,TCONS_00103564
101104815	LOC101104815	XR_006058814.1
101121486	CABCOCO1	XR_001436720.3
101104863	CPNE9	TCONS_00181874
101123393	SLC19A2	TCONS_00132136
101102699	TNFSF8	XR_006058553.1
101105657	LOC101105657	TCONS_00076978
101120630	KALRN	XR_003585551.2
101121048	LOC101121048	TCONS_00192024
101123429	TACC2	TCONS_00202061
101114882	LOC101114882	TCONS_00122499
101123169	NSMCE4A	TCONS_00202061
101118167	TCEAL7	TCONS_00228994
101116236	EIF3J	XR_006060493.1
101113112	LRRC39	TCONS_00003542
101118583	FIS1	TCONS_00211314
101123335	LTO1	TCONS_00197758
105609437	LOC105609437	TCONS_00075221
101122755	SLX1A	XR_001024294.3
101121198	LOC101121198	TCONS_00161896
101115129	EXD1	XR_006060517.1
101117549	CTTN	XR_006057516.1
101118499	FXYD4	XR_006058044.1
101111435	LOC101111435	TCONS_00027555
114109616	LOC114109616	TCONS_00192990
101122165	CCDC171	XR_006058673.1
101108790	SH2D1B	TCONS_00017574
114116607	LOC114116607	TCONS_00119451
121818498	LOC121818498	TCONS_00229975,TCONS_00229970,TCONS_00229968,TCONS_00229961,TCONS_00229965
101121922	LACTBL1	TCONS_00033056
443423	LOC443423	TCONS_00005469
101107078	ZCCHC12	XR_003587330.2
101117955	LOC101117955	TCONS_00147174
114116076	LOC114116076	TCONS_00109239
105604151	LOC105604151	XR_003586393.2
101110699	LOC101110699	XR_006056019.1
101121230	RTCA	TCONS_00003542
101115543	LOC101115543	TCONS_00097277
101118819	P2RX6	XR_006056605.1
443163	RGS2	XR_003591039.2,XR_001435391.3,TCONS_00131355
101120428	SNX5	XR_001044463.4,TCONS_00139047
101102032	KCNJ9	XR_006061312.1
101118832	OSBPL5	TCONS_00195313
101119042	SWSAP1	TCONS_00075221
101123244	LOC101123244	TCONS_00192990
101114089	LOC101114089	TCONS_00005469
101112694	LOC101112694	XR_001024292.4,XR_001024294.3
101109765	MCF2L2	TCONS_00020981,TCONS_00020980
101103702	LOC101103702	TCONS_00027530,TCONS_00027527,TCONS_00027555
100286739	NR2F2	XR_001021938.3
114108616	HOXA6	TCONS_00067409,TCONS_00067379
114112830	LOC114112830	TCONS_00027530,TCONS_00027527,TCONS_00027555
101117792	LZTR1	XR_006056605.1
101109971	UBE2K	TCONS_00091267
101103376	LOC101103376	TCONS_00027527
101118398	LOC101118398	XR_006061312.1
101110634	LOC101110634	TCONS_00005469
101123401	FCAR	TCONS_00150714
101119408	TRAF5	TCONS_00133880,XR_001044163.4
101103558	BTBD11	XR_006059381.1
443155	PCNA	XR_006055627.1
101106510	RESF1	TCONS_00051927
101117654	TCEAL3	TCONS_00228994
101122297	OVOL2	XR_001044463.4
101120979	EFHB	TCONS_00023831
101118307	LOC101118307	XR_006056605.1
101123079	ZNF311	TCONS_00192024
114117880	LOC114117880	TCONS_00147174
114108740	LOC114108740	TCONS_00150714
101110936	SGCD	TCONS_00078655
114115360	TNIP2	TCONS_00089572
114118871	LOC114118871	TCONS_00171312,TCONS_00171292,TCONS_00171306
101115883	RIPK2	TCONS_00115948
101116336	LOC101116336	TCONS_00147174
101106552	BEND6	XR_003586182.2
114113086	LOC114113086	TCONS_00027530,TCONS_00027527,TCONS_00027555
114114084	LOC114114084	TCONS_00053712
101105693	SETD5	TCONS_00181874
101110286	ATE1	TCONS_00202061
101115115	LOC101115115	TCONS_00070766
101104511	DPH1	XR_003590721.2
114114525	ZNRF2	TCONS_00071891
101118623	KCNRG	XR_006060937.1
101105857	UBP1	TCONS_00181168
101117906	TAF9B	TCONS_00227043
114113191	LOC114113191	TCONS_00030181
101105239	HOXA10	TCONS_00067409,TCONS_00067379
101120304	SASH3	TCONS_00228417
105608320	LOC105608320	TCONS_00037329,TCONS_00037320
105612589	CALHM5	TCONS_00103918
101122455	CCNY	TCONS_00138245
101119865	ATRNL1	TCONS_00201798
114112822	LOC114112822	TCONS_00027530,TCONS_00027527,TCONS_00027555
101102723	RSBN1L	TCONS_00070910
101121729	ARHGEF2	TCONS_00005210
121819183	LOC121819183	TCONS_00050659
101114683	GAS1	XR_006058597.1
101115762	NIFK	XR_006058793.1
101103840	ADAMTS6	TCONS_00164294
101123658	ZNF175	TCONS_00155412,TCONS_00155413,TCONS_00155410
443184	AQP9	TCONS_00095987
101123642	EPSTI1	TCONS_00116383
101103798	FKBP11	TCONS_00049856
114115636	LOC114115636	TCONS_00097316
101115040	DECR1	TCONS_00115948,TCONS_00115930
101118128	LOC101118128	XR_006056019.1
101119238	ZNF438	XR_001044422.3
101102973	LOC101102973	TCONS_00052691
101112975	TEAD4	TCONS_00053093
101122247	APOBR	XR_001024294.3
121820615	LOC121820615	TCONS_00005397,TCONS_00005396
101105547	PTGER3	TCONS_00002322
100568286	CYP2D6	TCONS_00053712
101117805	SHANK2	XR_006057516.1
101111847	LOC101111847	XR_006056198.1
101107011	ETFBKMT	TCONS_00051927
101102848	LOC101102848	TCONS_00192572
101105505	ABHD12B	XR_006060370.1
101104220	CCDC65	TCONS_00049856
101111901	CRTAM	TCONS_00161306
101112734	NUSAP1	XR_006060517.1
101104144	IMPDH1	TCONS_00072829
101111245	LOC101111245	XR_001024292.4
114109639	LOC114109639	TCONS_00191780,XR_003586259.2
114108769	LOC114108769	XR_006060517.1
101113034	IL20RB	XR_006057174.1
101117600	LOC101117600	TCONS_00122499
101102976	LOC101102976	TCONS_00070910
101118230	TRIM27	TCONS_00192024
101114648	FOXP1	XR_006057035.1
114113084	LOC114113084	TCONS_00027530,TCONS_00027527
100188975	HPRT1	XR_006058347.1
101102585	HAS1	TCONS_00155412,TCONS_00155413,TCONS_00155410
114109642	LOC114109642	TCONS_00191780,XR_003586259.2
101121761	LTA4H	TCONS_00062144
101115506	PP2D1	TCONS_00023831
114118686	FOXD1	TCONS_00164047
101112872	ZSCAN25	TCONS_00211512
101101892	FAM193A	TCONS_00089572
101111722	CXCL16	TCONS_00122499
105606072	LOC105606072	TCONS_00161896
101113095	SCN3B	TCONS_00157953
101123507	WRNIP1	TCONS_00192990
114110140	LOC114110140	XR_001023602.4
101116330	PELP1	TCONS_00122499
114116224	LOC114116224	TCONS_00109222,XR_006060655.1,TCONS_00109239
101102630	FAM43B	TCONS_00042850
101105692	GPR132	TCONS_00180739
101122988	NQO2	TCONS_00192990
101122459	CSNK2A2	XR_003591486.2
101108399	RFC3	TCONS_00119451
114116880	LOC114116880	TCONS_00122499
101107975	SOX9	XR_003590601.2
100037683	ATXN2L	XR_001024292.4
101121640	LRRC8C	TCONS_00014598
101112844	HSPA8	TCONS_00161306
106990118	LOC106990118	TCONS_00064017
114113016	LOC114113016	TCONS_00027555
101122183	CRIM1	TCONS_00047583
101122875	BLZF1	TCONS_00132136
101118334	CCNYL1	XR_006058825.1
780460	FGF18	XR_003591887.2,XR_003591886.2
101113296	SLC35G2	XR_006057174.1
101114658	LOC101114658	TCONS_00007253
114112824	LOC114112824	TCONS_00027555
101113906	IRF2BP2	TCONS_00214325
101107853	CCDC184	TCONS_00060800
114118052	LOC114118052	TCONS_00155775,TCONS_00155801
101103203	B3GNT5	TCONS_00020981,TCONS_00020980
100145858	NAGA	TCONS_00053712
101121257	RASGEF1C	TCONS_00080459
101102131	PINK1	TCONS_00042850
101114996	GDPD3	XR_001024294.3
101102449	ZNF654	XR_001433851.3,XR_006055807.1
105605792	LOC105605792	TCONS_00053712
101110351	KDM5B	TCONS_00134186
101102085	LOC101102085	TCONS_00155412,TCONS_00155413,TCONS_00155410
101121706	LOC101121706	TCONS_00161896
105608322	LOC105608322	TCONS_00084138
105608622	LOC105608622	TCONS_00027949,XR_006058703.1
101103257	NDUFA3	XR_006056261.1
101120887	ITGB5	XR_003585551.2
101102854	C1H1orf194	TCONS_00003764,TCONS_00003766
101104467	TNNT3	XR_003586393.2
101102059	LOC101102059	TCONS_00084138
101102814	LOC101102814	TCONS_00090736
443305	SELP	TCONS_00132136
101121519	LOC101121519	TCONS_00091811
101102332	SPACA6	TCONS_00155412,TCONS_00155413,TCONS_00155410
101120042	LOC101120042	TCONS_00212012
101116860	LOC101116860	TCONS_00161896
101108437	ZNRD2	TCONS_00194754
101118080	NABP1	XR_006058798.1
101114766	RRP7A	TCONS_00064830,TCONS_00064831
101104725	MRPL23	XR_003586393.2
101112862	TRMT13	TCONS_00003542
105604930	ZNF25	TCONS_00212576
XLOC_118967	XLOC_118967	TCONS_00202061
114116429	LOC114116429	TCONS_00111890
105601907	LOC105601907	TCONS_00155775
101105069	LOC101105069	TCONS_00062821
101104978	CACNB3	TCONS_00049856
101102957	TNFSF15	XR_006058553.1
101105445	LHFPL4	TCONS_00181874
114112680	LOC114112680	TCONS_00004422
121820316	LOC121820316	XR_006060882.1
121817857	LOC121817857	TCONS_00211512
101117246	ATP10B	TCONS_00079013,TCONS_00079012
114113003	LOC114113003	TCONS_00027530,TCONS_00027527,TCONS_00027555
105610305	ZNF783	XR_006059730.1
101116322	DACT2	TCONS_00106413
114115613	LOC114115613	XR_006060384.1
100180629	TSPAN9	TCONS_00053093
101118218	BSX	TCONS_00161306
101107041	TSEN34	XR_006056261.1
101108076	TFPT	XR_006056261.1
101104256	RTN4RL1	XR_003590721.2
101120482	LOC101120482	TCONS_00052691
101117229	LOC101117229	TCONS_00211314
101121740	TUFM	XR_001024292.4
101113859	CCN3	TCONS_00111676,TCONS_00111677
101119021	PLEKHM3	XR_006058825.1
101114518	HOXA5	TCONS_00067409,TCONS_00067379
114112820	LOC114112820	TCONS_00027530,TCONS_00027527
100820744	ACP5	TCONS_00075221
101122255	LOC101122255	TCONS_00229029,TCONS_00229033
101106681	TRIM41	TCONS_00076875,TCONS_00076876
101107157	YY1AP1	TCONS_00005210
101114124	H6PD	TCONS_00132557,TCONS_00135915
101115263	ARID1A	TCONS_00042475
101114744	BOLA2B	XR_001024294.3
114108606	LOC114108606	TCONS_00132557,TCONS_00135915
105602977	SERPIND1	XR_006056605.1
101103752	LOC101103752	TCONS_00150714
121819517	LOC121819517	TCONS_00068688
101116526	IGSF9	XR_006061312.1
101104846	RALGAPB	TCONS_00141036
101107943	LOC101107943	TCONS_00192990
101121889	AIF1	XR_003586259.2
101113838	TFPI2	TCONS_00065628
101109364	MDN1	TCONS_00108083
101104907	LOC101104907	TCONS_00076978
101111174	LOC101111174	TCONS_00109187,XR_006060653.1
101113085	LOC101113085	XR_006061090.1
101120948	LOC101120948	TCONS_00161896
105613870	LOC105613870	TCONS_00074611
101117221	MSRA	TCONS_00037708
101117497	PTPN12	TCONS_00070910
101111032	RXFP2	TCONS_00119549
114113831	LOC114113831	TCONS_00053712
101123601	SLAMF9	XR_006061312.1
101103233	LOC101103233	TCONS_00084138
101103472	LOC101103472	TCONS_00084138
101107395	GNL1	TCONS_00188971
101117690	LOC101117690	XR_006055744.1
101122600	LOC101122600	TCONS_00084138
105605636	BEX4	TCONS_00228994
114116134	LOC114116134	TCONS_00109222,TCONS_00105867
114118432	LOC114118432	TCONS_00163288
101108047	CCKAR	TCONS_00087795
101114631	CDS2	XR_006055627.1
101121458	SLC25A21	TCONS_00179722
101117068	PPM1H	TCONS_00061609,TCONS_00050659
101109128	CDSN	TCONS_00188881,TCONS_00188877,TCONS_00191780
105603085	LOC105603085	TCONS_00178610
101106631	CLASP2	TCONS_00181168
101116733	ADAM10	XR_006060384.1
105603087	LOC105603087	TCONS_00178610
121820380	LOC121820380	TCONS_00112402
443325	IGF2	XR_003586393.2
101107672	MGAT5	TCONS_00030238
101113600	FABP12	TCONS_00111676,TCONS_00111677
101122313	NCR3	XR_003586259.2
114113207	LOC114113207	TCONS_00037329,TCONS_00037320
101120732	LOC101120732	TCONS_00223958
101106415	CCNT1	TCONS_00049856
101112273	PIK3AP1	TCONS_00198725
101105735	ADCY6	TCONS_00049856
101119848	ITGA2	XR_003591911.2
101105913	LOC101105913	TCONS_00076978
101116078	SLC6A2	TCONS_00147174
106991182	LOC106991182	TCONS_00075221
101119597	RNLS	TCONS_00200382
101102486	NPFFR2	TCONS_00088703,TCONS_00088699
101123514	NHLRC2	XR_006057639.1
101123136	CCDC181	TCONS_00132136
101101924	UBE2Q2	TCONS_00179130
101117242	TMEM60	TCONS_00070910
XLOC_069170	XLOC_069170	TCONS_00111676,TCONS_00111677
101104908	MTHFD2L	XR_003589698.2
492823	IFN1	TCONS_00037329,TCONS_00037320
101116580	SMOC2	TCONS_00106413
105604881	C24H7orf50	TCONS_00212012
101113624	LOC101113624	TCONS_00164047
101118065	LMO4	TCONS_00014455
101111255	MOB3B	TCONS_00027705
100527962	LOC100527962	TCONS_00212576
101121093	PRKCSH	TCONS_00075221
100188916	FBXO21	TCONS_00173877
101112864	LOC101112864	TCONS_00004422
101114267	HOXA11	TCONS_00067409,TCONS_00067379
443489	PFKM	TCONS_00060800
101107908	LOC101107908	TCONS_00188971
121817477	LOC121817477	XR_003586393.2
101113020	DST	XR_003586182.2
121820315	LOC121820315	TCONS_00112402
101121661	LOC101121661	TCONS_00027949,XR_006058703.1
101122972	DMAC2	TCONS_00154274
101106419	LOC101106419	TCONS_00064830,TCONS_00064831
114113005	LOC114113005	TCONS_00027527,TCONS_00027555
101110078	RABIF	TCONS_00134186
101119870	PDILT	TCONS_00210325
101113885	BTF3	TCONS_00164047
106990117	LOC106990117	XR_003586259.2
114112835	LOC114112835	TCONS_00037329,TCONS_00037320
105601985	LOC105601985	TCONS_00155412,TCONS_00155413,TCONS_00155410
101107815	CNOT3	XR_006056261.1
114112826	LOC114112826	TCONS_00027530,TCONS_00027527,TCONS_00027555
101111726	ENPP7	TCONS_00125074
101103891	PRRT4	TCONS_00072829
121818151	LOC121818151	TCONS_00229058
101109102	NDUFAF6	XR_006060882.1
101110988	KCNAB1	XR_006056851.1
101123376	LOC101123376	TCONS_00084138
101113797	SNRPN	XR_003585679.2,XR_003585673.2,XR_006056784.1
101110725	LAT	XR_001024292.4
100192427	LOC100192427	XR_006056261.1
101123249	FAM89B	TCONS_00194754
101122296	UBE2V1	XR_006055744.1
101112292	LOC101112292	TCONS_00150714
101103084	SRC	TCONS_00145056
105607536	KLF14	XR_006059782.1,XR_006059779.1,XR_006059783.1
105616092	LOC105616092	TCONS_00115790
114110559	UNCX	TCONS_00212012
114109592	LOC114109592	TCONS_00192990
101111430	SRARP	XR_006058934.1,XR_003588322.2
101123649	F5	TCONS_00132136
101118367	TRIM13	XR_006060937.1
443441	LOC443441	TCONS_00005469
101118426	ESX1	TCONS_00229029,TCONS_00229033
100037660	DDOST	TCONS_00042850
443413	GNRHR	TCONS_00091811
101102171	SLC8A2	TCONS_00149614
101115630	PLAG1	TCONS_00114227
101118205	PAPPA2	TCONS_00133254
101112943	LOC101112943	TCONS_00004422
101105365	CACNA2D3	TCONS_00182784
101118184	LOC101118184	TCONS_00074611
114117799	LOC114117799	TCONS_00155775
101122744	EPHA3	TCONS_00006893
101110809	ZSWIM5	XR_006059375.1
101121647	HTR1F	XR_001433851.3,XR_006055807.1
105606886	LOC105606886	TCONS_00141036
101114376	ARHGAP21	XR_001044385.3
101103311	PAWR	TCONS_00059563
101111450	CALU	TCONS_00072829
101117983	SSBP3	TCONS_00001707
101115064	LOC101115064	TCONS_00161896
443380	CXCL1	XR_003589698.2
114116187	LOC114116187	TCONS_00103918
101106068	NUP107	TCONS_00050355
101122214	LOC101122214	TCONS_00161896
101109367	TP53INP1	XR_006060882.1
121817953	LOC121817953	TCONS_00212253,TCONS_00212254
443133	IGFBP5	TCONS_00031647
101105791	LSG1	XR_006056334.1
101106408	MUL1	TCONS_00042850
101107459	SEPHS1	TCONS_00142756
101121174	RFX7	TCONS_00096058
101123400	B3GNT8	TCONS_00154274
101112070	OSGIN2	TCONS_00115948
105610042	LOC105610042	TCONS_00134186
101112785	ACSM5	TCONS_00210325
XLOC_125215	XLOC_125215	TCONS_00211512
101122639	TWIST2	XR_006058844.1
101103911	ADIPOR1	TCONS_00134186
101117537	CRKL	XR_006056605.1
101110394	LOC101110394	TCONS_00042475
101119088	ZRANB2	TCONS_00002322
101118422	BEX2	TCONS_00228994
101104660	PGBD2	TCONS_00076978
101105756	TRIM9	XR_006060370.1
101115286	NBN	TCONS_00115948,TCONS_00115930
101115254	SATB1	TCONS_00023795
101109820	LOC101109820	TCONS_00134186
114114866	LOC114114866	TCONS_00076875,TCONS_00076876
101107593	ZNF282	XR_006059730.1
101113753	EVX1	TCONS_00067409,TCONS_00067379
XLOC_065723	XLOC_065723	TCONS_00106413
105603772	LOC105603772	TCONS_00188881,TCONS_00188877
101121231	LOC101121231	XR_001024292.4
101110989	SPNS1	XR_001024292.4
114118738	LOC114118738	TCONS_00164620
101121697	DZANK1	XR_006055882.1
105616741	LOC105616741	TCONS_00141036
101106320	NUDT4	XR_001039073.3
XLOC_114822	XLOC_114822	TCONS_00188971
101122453	RGS13	TCONS_00131355
101106169	LOC101106169	TCONS_00076978
100135696	FASLG	TCONS_00132313
101105700	BET1L	XR_001023602.4
101109811	CCNE2	XR_006060882.1
101104167	KLHL12	TCONS_00134186
114111326	LOC114111326	TCONS_00223347
101110381	MAB21L3	TCONS_00004256
101111281	RIOK2	TCONS_00079972
101113744	SCN8A	TCONS_00060511
100216440	PGK1	TCONS_00227043
101116443	LOC101116443	TCONS_00009695
101101877	KIF17	TCONS_00042850
101110770	RAD54B	TCONS_00115790
101102761	HAPLN3	TCONS_00175588
101121267	LOC101121267	TCONS_00091811
101102963	LOC101102963	TCONS_00027555
101112344	JHY	TCONS_00161306
101107318	GOLPH3L	XR_006060055.1
101108153	PDCD5	TCONS_00153451
101108703	KCNK7	TCONS_00194754
101105429	PRTFDC1	XR_001044385.3
101103914	ZNF319	XR_003591486.2
101112275	ILDR1	XR_006056198.1
114118872	LOC114118872	TCONS_00171312,TCONS_00171292,TCONS_00171306
101109989	LOC101109989	TCONS_00138245
105616742	LOC105616742	TCONS_00141036
101116988	PITX2	TCONS_00087081,TCONS_00087083
101118054	AIFM3	XR_006056605.1
101120940	SLC12A3	TCONS_00147268
114112840	LOC114112840	TCONS_00037329,TCONS_00037320
101106166	LOC101106166	TCONS_00076875,TCONS_00076876
101121676	ANKRD7	TCONS_00072622
101116646	PHTF2	TCONS_00070910
101118562	LRRC74B	XR_006056605.1
101104474	CPM	TCONS_00050348,TCONS_00050355
114110562	ZFAND2A	TCONS_00212012
101107508	LSP1	XR_003586393.2
101119599	TRUB1	TCONS_00201798
101102259	LOC101102259	TCONS_00150714
101121229	CLDN15	TCONS_00211314
101108529	SPATA46	TCONS_00017574
101106640	NLRP6	XR_001023602.4
101110499	RBM28	TCONS_00072829
101123632	LOC101123632	TCONS_00084138
101118755	HNRNPF	XR_006058044.1
101117361	LOC101117361	TCONS_00161896
101101929	DDX39B	XR_003586259.2
101110184	SFTA2	TCONS_00188881,TCONS_00188877
101106381	ADAMTSL4	XR_006060055.1
101105411	LOC101105411	TCONS_00076978
101122495	IL27	XR_001024294.3
101109695	MTERF1	TCONS_00065518
101108310	TBC1D19	TCONS_00087795
101101915	DHX34	TCONS_00149614
105608906	LOC105608906	TCONS_00028631
101118056	LOC101118056	TCONS_00178610
101121955	POLR3F	XR_006055882.1
114113679	KLRF2	TCONS_00052691
101115424	GET4	TCONS_00212012
106990146	FBXW8	TCONS_00173877
101104614	MCCD1	XR_003586259.2
101107462	CDH5	TCONS_00152977
101116061	CHCHD7	TCONS_00114227
101123014	FAM199X	TCONS_00229029,TCONS_00229033
100302303	ARF3	TCONS_00049856
101104461	LONRF3	XR_003587330.2
105601981	LOC105601981	TCONS_00155412,TCONS_00155413,TCONS_00155410
114108777	LOC114108777	XR_001044463.4,TCONS_00139047
114110561	GPER1	TCONS_00212012
101102674	C6	TCONS_00164971
101113504	ATP6V1H	TCONS_00114153
554320	PYGL	XR_006060370.1
101115026	HOXA3	TCONS_00067409,TCONS_00067379
114112842	LOC114112842	TCONS_00037329,TCONS_00037320
101102726	LOC101102726	TCONS_00084138
101120161	ECSIT	TCONS_00075221
106990580	LOC106990580	TCONS_00023831
114116130	RAET1E	TCONS_00109239
101103667	CWF19L2	TCONS_00160560
114116088	LOC114116088	TCONS_00109187,XR_006060653.1
101114198	IBTK	XR_006060573.1
101107020	TMEM232	TCONS_00086363
101103792	CCDC169	TCONS_00228417,XR_006058423.1
101122496	LOC101122496	XR_006055735.1
101122618	NNAT	TCONS_00145056
114115323	LOC114115323	TCONS_00091811
554329	MCL1	XR_006060055.1
114113035	LOC114113035	TCONS_00027949,XR_006058703.1
114109088	NUDT14	TCONS_00180739
XLOC_041845	XLOC_041845	TCONS_00072622
101105321	LOC101105321	TCONS_00062821
101121321	ELF4	XR_006058423.1
101115275	HOXA1	TCONS_00067409,TCONS_00067379
101104419	CCDC113	XR_003591486.2
443528	ADRB1	XR_006057639.1
101105117	TARS2	XR_006060055.1
101102818	LOC101102818	TCONS_00107287
XLOC_069361	XLOC_069361	TCONS_00111890
101103720	PCDHB15	TCONS_00084138
114111258	LOC114111258	TCONS_00223347
114112563	LOC114112563	TCONS_00229975,TCONS_00229970,TCONS_00229968,TCONS_00229961,TCONS_00229965
101119344	MUTYH	XR_006059375.1
105603771	LOC105603771	TCONS_00188881,TCONS_00188877
101112942	CLN3	XR_001024292.4,XR_001024294.3
101123586	RTL1	XR_003585777.2,XR_006056924.1,XR_003585773.2,XR_001022322.4
101106745	ARMCX1	TCONS_00223958
101105216	PLEKHB2	XR_006058710.1
101112610	SASS6	TCONS_00003542
114113990	TEX49	TCONS_00049856
101108765	TNFSF18	TCONS_00135618
101120301	ADAM18	TCONS_00217268,TCONS_00217269
101116548	LOC101116548	TCONS_00192990
101111466	ZMYND15	TCONS_00122499
101111778	DAPL1	XR_006058961.1
114116078	LOC114116078	TCONS_00109222,TCONS_00105867
101107304	MBOAT7	XR_006056261.1
101120682	MGME1	XR_001044463.4
101121071	BCORL1	TCONS_00228417,XR_006058423.1
105602442	C16H5orf58	XR_006056469.1
121816286	LOC121816286	TCONS_00138245
101103071	GOPC	TCONS_00107287
101105464	DCTN5	XR_006057874.1
101105713	PLK1	XR_006057874.1
101119084	HPDL	XR_006059375.1
101120534	MSTO1	TCONS_00005210
101105406	SMDT1	TCONS_00053712
101121347	ZNF653	TCONS_00075221
101119091	CARS1	TCONS_00195313
101112477	CPVL	TCONS_00071951
443048	DCN	TCONS_00049064
121820202	LOC121820202	TCONS_00109239
101123528	UBE2E1	XR_006058158.1
101101993	PLEKHG1	TCONS_00109258
105605912	JAG2	TCONS_00180739
101115019	POLDIP3	TCONS_00064830,TCONS_00064831
101106998	LOC101106998	TCONS_00223958
101111638	IRAK1BP1	TCONS_00106735
121818623	LOC121818623	TCONS_00005397,TCONS_00005396
101102274	NAP1L4	TCONS_00195313
101103227	LOC101103227	TCONS_00052691
101111614	TANC1	XR_006058961.1
101111733	LOC101111733	TCONS_00214325
101121510	ZNF777	XR_006059730.1
101113998	PRRC2B	XR_006059540.1
101106209	KIF6	TCONS_00190877
101122054	CD180	TCONS_00166597
121818353	LOC121818353	TCONS_00228994
101108969	MAP3K11	TCONS_00194754
101122306	MAST4	TCONS_00166597
101105574	PRKCH	XR_006060532.1
105616599	LOC105616599	TCONS_00134186
101113748	PHETA2	TCONS_00053712
101106212	ODF3	XR_001023602.4
101122481	FRMD8	TCONS_00194754
101112187	SH2B1	XR_001024292.4
101104089	FUT4	TCONS_00160560
121820159	LOC121820159	TCONS_00004422
101119131	MKLN1	XR_006059782.1,XR_006059779.1,XR_006059783.1
497271	ANGPT1	TCONS_00112030
101111066	TESK2	XR_006059375.1
121816380	LOC121816380	TCONS_00155412,TCONS_00155413,TCONS_00155410
100381267	SERPINE1	TCONS_00211314
101102712	SYT1	TCONS_00059563
100135683	RPS20	TCONS_00114227
101119302	ODAD3	TCONS_00075221
101108967	FAF1	TCONS_00001518
114111269	LOC114111269	TCONS_00229029,TCONS_00229033
101109885	ANKRD6	TCONS_00108083
101105632	LOC101105632	TCONS_00037329,TCONS_00037320
101117602	SPSB1	XR_006061478.1,TCONS_00135889,TCONS_00135915,XR_006061477.1
101114408	LOC101114408	TCONS_00023452,TCONS_00011025,TCONS_00011028
105604882	LOC105604882	TCONS_00212012
101117892	KCNJ10	XR_006061312.1
100302103	LYN	TCONS_00114227
101104965	FAM168B	XR_006058710.1
101117102	LOC101117102	XR_006056019.1
101121901	CGGBP1	XR_001433851.3,XR_006055807.1
101119072	NAPA	TCONS_00149614
101105454	SIRT3	XR_001023602.4
101119504	SAAL1	TCONS_00157953
114112846	LOC114112846	TCONS_00037329,TCONS_00037320
114113006	LOC114113006	TCONS_00027527,TCONS_00027555
101113346	LOC101113346	XR_006061090.1
101102133	SPTBN1	TCONS_00057457
105611246	OVCA2	XR_003590721.2
101114511	AGPAT2	TCONS_00054569
101117290	PPFIA1	XR_006057516.1
101112384	LOC101112384	TCONS_00053712
101111268	ATP2B1	XR_006059269.1
780518	LOC780518	TCONS_00161306
101123467	SH3BP2	TCONS_00089572
101107212	PHYH	TCONS_00142756
101111683	AGAP1	XR_006058939.1
443540	TNF	XR_003586259.2
101118986	GRAMD1B	TCONS_00157953
101111766	ATP2A1	XR_001024292.4
101111979	MED11	TCONS_00122499
101121441	LOC101121441	XR_006055882.1
101104643	LOC101104643	TCONS_00192024
101117536	LOC101117536	TCONS_00171292
101107860	ZNF212	XR_006059730.1
101113579	CALCR	TCONS_00065628
101122559	LST1	XR_003586259.2
101111179	AMIGO2	TCONS_00049989
121818740	LOC121818740	XR_006058825.1
101123336	WDR47	TCONS_00003764,TCONS_00003766
101104745	LOC101104745	TCONS_00084138
101112514	ANKRD55	TCONS_00164620,TCONS_00166994
101119619	SHROOM2	XR_006058243.1
101106490	COL6A2	TCONS_00023332
101106764	LOC101106764	TCONS_00060800
780511	NTN4	TCONS_00062144
114112819	LOC114112819	TCONS_00027530,TCONS_00027527
101102568	NUS1	TCONS_00107287
101120350	NUP93	TCONS_00147268
443148	EM4C	TCONS_00064017
101120412	CTDSPL2	XR_006060493.1
101114773	HOXA4	TCONS_00067409,TCONS_00067379
101104700	LOC101104700	XR_001023602.4
114117822	LOC114117822	TCONS_00154274
101114767	EGFL7	TCONS_00054569
101106030	CDC42EP5	XR_006056261.1
114114885	LOC114114885	TCONS_00084138
101111508	TBL1XR1	XR_006056629.1
105614372	ERICH4	TCONS_00154274
101106760	AMN1	TCONS_00051927
101106895	RIC8A	XR_001023602.4
101106362	LOC101106362	XR_003591885.2
101119413	NLRC5	TCONS_00147268
101117336	DCAF5	XR_006060438.1
101117105	LOC101117105	TCONS_00161896
101114510	TCF20	TCONS_00064830,TCONS_00053712,TCONS_00064831
101110302	DMRT2	TCONS_00036550
114118072	LOC114118072	XR_006056261.1
101111396	LOC101111396	TCONS_00168609
105613287	LOC105613287	TCONS_00138245
101122493	AP1S1	TCONS_00211314
114117768	SIGLEC5	TCONS_00155412,TCONS_00155413,TCONS_00155410
101116756	LOC101116756	TCONS_00147174
101107720	KIF14	TCONS_00134097
101120032	DAP3	TCONS_00005210
101102876	HNMT	TCONS_00030128
101108642	SENP1	TCONS_00060800
101102077	SELL	TCONS_00132136
101111144	EAF2	XR_006056198.1
101122762	ZCCHC18	TCONS_00229029,TCONS_00229033
101107623	ZNF507	TCONS_00153451
101103140	PSME4	XR_006059199.1
101104945	PSMD13	XR_001023602.4
101104234	LOC101104234	TCONS_00084138
101107980	CAMSAP2	TCONS_00134097
101120286	GON4L	TCONS_00005210
554261	TLR1	XR_003589681.2
100137070	RACK1	TCONS_00076875,TCONS_00076876
101111510	CD19	XR_001024292.4
114112883	LOC114112883	TCONS_00037329,TCONS_00037320
101103714	LOC101103714	TCONS_00052691
101104979	MDM2	TCONS_00050348,TCONS_00050355
121818512	LOC121818512	TCONS_00037329,TCONS_00037320
101115278	UBA6	TCONS_00091811
101109104	FAM216B	TCONS_00116383
114108841	LOC114108841	TCONS_00171312,TCONS_00171292,TCONS_00171306
121817420	LOC121817420	TCONS_00188881,TCONS_00188877
101122820	LTB	XR_003586259.2
101115797	RDH12	TCONS_00097277
101116323	LOC101116323	TCONS_00114227
101107820	TESC	TCONS_00173877
101108282	TENM3	TCONS_00217840
121818509	LOC121818509	TCONS_00027530,TCONS_00027527,TCONS_00027555
100217411	MAPK14	TCONS_00190715
101119078	SLC7A4	XR_006056605.1
101119036	HAL	TCONS_00062144
114118066	LOC114118066	TCONS_00150714
101114410	TRABD2B	TCONS_00012867,TCONS_00001444
114109364	LOC114109364	TCONS_00178014,TCONS_00178012
114108597	LOC114108597	TCONS_00211512
114118382	LOC114118382	TCONS_00160560
114111619	LOC114111619	TCONS_00227043
101114362	PIGH	TCONS_00097277
101114252	PLPP7	XR_006059540.1
100171394	OVAR	TCONS_00188971
101103958	LOC101103958	TCONS_00109222,TCONS_00105867
105613004	LOC105613004	TCONS_00052691
114110261	LOC114110261	TCONS_00198725
101111619	SLC38A4	TCONS_00049989
101123332	ATP6V1G2	XR_003586259.2
101104783	NPM1	XR_003591887.2,XR_003591886.2
101120131	ACSM2B	TCONS_00210325
101104661	LOC101104661	XR_003589698.2
106991171	LOC106991171	TCONS_00084138
101119731	CD24	TCONS_00104382
105606876	LOC105606876	XR_006061090.1
101120826	MAPK9	TCONS_00080459
105607887	LOC105607887	TCONS_00142756
101123120	PCDHB7	TCONS_00084138
100359412	PEG10	TCONS_00069693
101105773	LENG9	XR_006056261.1
101103004	PRPF31	XR_006056261.1
101123008	MAPK3	XR_001024294.3
101119938	CHD2	TCONS_00175438
443442	LOC443442	TCONS_00005469
114109632	LOC114109632	TCONS_00191780
101103380	LOC101103380	TCONS_00150714
101104441	IFITM5	XR_001023602.4
106990986	LOC106990986	XR_001038555.4
101113595	RTF1	XR_006060517.1
121817902	LOC121817902	TCONS_00211314
101123212	ADD1	TCONS_00089572
101108593	ANKRD27	TCONS_00153451
106991302	LOC106991302	TCONS_00109222,XR_006060655.1,TCONS_00109239
101102310	LOC101102310	TCONS_00084138
100820737	MFGE8	TCONS_00175588
101101940	CCDC186	XR_006057639.1
105602100	LOC105602100	XR_006056261.1
101112493	ARRB2	TCONS_00122499
101110127	LOC101110127	TCONS_00037708
101113339	FABP9	TCONS_00111676,TCONS_00111677
101113944	RNASEK	TCONS_00122499
XLOC_038360	XLOC_038360	TCONS_00051432,TCONS_00062499
101111814	TMEM64	TCONS_00115930
101120570	GFPT2	TCONS_00080459
101110924	PCED1B	TCONS_00049989
101110423	DOCK9	XR_006061003.1
101110249	KL	TCONS_00117264
114116113	LOC114116113	XR_006060653.1
100137067	FABP4	TCONS_00111676,TCONS_00111677
105605871	LOC105605871	TCONS_00217268,TCONS_00217269
101110976	SOX4	XR_006057358.1,XR_006057354.1
101114438	LOC101114438	TCONS_00068688
101112480	LOC101112480	TCONS_00076875,TCONS_00076876
101103339	LOC101103339	TCONS_00145056
101121886	MIPOL1	TCONS_00179722
121818643	LOC121818643	TCONS_00036634
101114012	HOXA13	TCONS_00067409,TCONS_00067379
101121504	AMDHD1	TCONS_00062144
101110712	SERPINB1	TCONS_00192990
101114155	SETD4	TCONS_00023452,TCONS_00011025,TCONS_00011028
101120989	KCNE4	XR_003588038.2
101112321	CHP1	XR_006060517.1
114113208	LOC114113208	TCONS_00037329,TCONS_00037320
XLOC_086848	XLOC_086848	TCONS_00142735,TCONS_00142729,TCONS_00142723,TCONS_00142726
101106160	SERHL2	TCONS_00064830,TCONS_00064831
101106317	RAP1B	TCONS_00050355
101107192	TRIM52	TCONS_00076875,TCONS_00076876
101114463	USP28	TCONS_00160835
101120054	XPNPEP2	TCONS_00228417
101118240	ACOT11	TCONS_00001707
114113089	LOC114113089	TCONS_00027530,TCONS_00027527,TCONS_00027555
101110536	HTR3A	TCONS_00160835
105605646	ARMCX4	TCONS_00223958
492300	SLC5A1	TCONS_00171292
443078	NOS2	TCONS_00126774
105605978	LOC105605978	TCONS_00195313
101103007	LOC101103007	TCONS_00150714
101109077	LOC101109077	TCONS_00062821
101119460	LOC101119460	TCONS_00034355
101105541	ECM1	XR_006060055.1
114109605	LOC114109605	TCONS_00192024
114110138	LOC114110138	XR_001023602.4
101115927	LOC101115927	TCONS_00009713,TCONS_00009695
101111721	UBAC2	XR_006061003.1
101105989	LOC101105989	TCONS_00155412,TCONS_00155413,TCONS_00155410
101111520	IFNK	TCONS_00027705
101119818	DOCK6	TCONS_00075221
101115127	RDH11	TCONS_00097277
114114086	LOC114114086	TCONS_00053712
101116260	AEN	TCONS_00178610
101105151	WBP2NL	TCONS_00053712
101123625	LOC101123625	TCONS_00072622
101105277	LCP2	XR_006056469.1
101107578	ARMCX3	TCONS_00223958
101110796	LRRN1	TCONS_00182051
101114326	CORO1A	XR_001024294.3
101116992	LIPC	XR_006060384.1
101113685	ALOX12	TCONS_00122499
101116202	TARBP1	TCONS_00214325
101106161	HOXA2	TCONS_00067409,TCONS_00067379
114109630	LOC114109630	TCONS_00191780,XR_003586259.2
101106425	TRIM7	TCONS_00076875,TCONS_00076876
121815993	LOC121815993	TCONS_00192990
114112828	LOC114112828	TCONS_00027530,TCONS_00027527,TCONS_00027555
101110934	FAM71F2	TCONS_00072829
101110202	LOC101110202	TCONS_00211512
101116587	ALOX15	TCONS_00122499
114112843	LOC114112843	TCONS_00037329,TCONS_00037320
101118410	PRKCB	XR_006057874.1
101105466	KCNA3	XR_006060329.1
101108347	RPP21	TCONS_00188971
101108458	PLAC1	XR_006058347.1
105612052	TMEM191C	XR_006056605.1
114118065	LOC114118065	TCONS_00150714
101115114	SGCE	TCONS_00069693
101121383	LRRC8B	TCONS_00014598
101106400	LOC101106400	TCONS_00037329,TCONS_00037320
101119420	MOCS2	XR_003591911.2
114113264	HSPB7	XR_006058934.1,XR_003588322.2
780448	OPRK1	TCONS_00114153
101102047	LOC101102047	TCONS_00062821
101116528	UMPS	XR_003585551.2
101106741	FTCD	TCONS_00023332
100169939	BHLHE40	XR_003586090.2
101115680	ELP1	TCONS_00024590
101109658	C1H1orf185	TCONS_00001518
100194428	MAPK13	TCONS_00190715
XLOC_091011	XLOC_091011	XR_006056261.1
101102644	GC	TCONS_00088684,TCONS_00088699
101118811	MEIS3	TCONS_00149614
114111698	LOC114111698	TCONS_00229029,TCONS_00229033
101123511	EHBP1L1	TCONS_00194754
101111966	KLF3	XR_003589681.2
105601857	SNURF	XR_003585679.2,XR_003585673.2,XR_006056784.1
101112645	ZNF692	TCONS_00076978
101119618	TCEAL1	TCONS_00228994
101102668	ZNF541	TCONS_00149614
100302084	RAB5A	TCONS_00023831
101110289	LOC101110289	XR_006056851.1
101113476	LOC101113476	TCONS_00103918
100145857	BCKDHA	TCONS_00154274
101114008	ABO	TCONS_00054569
780452	YWHAZ	XR_006060904.1
101118350	MAP4K3	TCONS_00058182
101118468	BBS2	TCONS_00147174
101117021	LOC101117021	TCONS_00178610
114118302	LOC114118302	TCONS_00163288
114112827	LOC114112827	TCONS_00027530,TCONS_00027527,TCONS_00027555
101114004	SLC4A8	TCONS_00060511
101117944	SMG6	XR_003590721.2
101113314	LOC101113314	TCONS_00161896
101104151	LOC101104151	XR_003589698.2
101107280	SLC25A46	TCONS_00086363
101114257	MRPL42	XR_001039073.3
114118046	LOC114118046	TCONS_00155775,TCONS_00155801
101122246	LOC101122246	TCONS_00211314
121816444	LOC121816444	TCONS_00155775
114117240	LOC114117240	TCONS_00004422
101104401	LOC101104401	XR_003589698.2
105601956	LOC105601956	TCONS_00037329,TCONS_00037320
101105860	LOC101105860	TCONS_00188877,TCONS_00191780
101109924	RNF11	TCONS_00001518
101104887	ABCA12	TCONS_00041269
101114859	GALNT6	TCONS_00060511
101114201	C11H17orf49	TCONS_00122499
101113871	SLC23A2	XR_006055627.1
101115824	LOC101115824	TCONS_00161896
101102229	LSM8	TCONS_00072622
100196905	COL2A1	TCONS_00060800
101115671	LOC101115671	TCONS_00009713,TCONS_00009695
554257	TLR6	XR_003589681.2
101122097	LOC101122097	TCONS_00055524
101121301	LOC101121301	TCONS_00192024
101103623	LOC101103623	TCONS_00027530,TCONS_00027527
101105527	KCNIP1	XR_003591885.2,XR_006056469.1
101104730	DDX23	TCONS_00049856
101114075	LOC101114075	XR_001024294.3
101119545	LOC101119545	TCONS_00188881,TCONS_00188877
101116716	SLC8A1	XR_006059229.1,TCONS_00058089
101104912	NIN	XR_006060370.1
101122045	RNF114	XR_006055744.1
101116056	ZFYVE26	TCONS_00097277
101111694	LOC101111694	TCONS_00188881,TCONS_00188877
101115095	KCNJ3	TCONS_00039522
101108760	MOS	TCONS_00114227
114113004	LOC114113004	TCONS_00027530,TCONS_00027527,TCONS_00027555
101104029	CDH7	TCONS_00204518,TCONS_00204519,TCONS_00204511
101103774	DSEL	TCONS_00202670
101110330	SYNPO2	XR_006060099.1
101113816	SGF29	XR_001024294.3
101107196	RBPJ	TCONS_00087795
101111927	COL6A1	TCONS_00023332
101115387	SHLD1	TCONS_00143771
101122521	LOC101122521	TCONS_00074611
554255	TLR10	XR_003589681.2
443168	MT3	TCONS_00147174
101102884	CAMK2N1	TCONS_00042850
101112012	KCNA2	XR_006060329.1
121818351	LOC121818351	TCONS_00223347
121816042	LOC121816042	TCONS_00068688
101103067	ATOH1	TCONS_00090736
101106237	LOC101106237	TCONS_00227043
101117043	RPRD2	XR_006060055.1
101103878	LOC101103878	TCONS_00150714
101118296	C5AR1	TCONS_00149614
105605809	LOC105605809	TCONS_00195313
101114786	CALB1	TCONS_00115930
101102719	LOC101102719	TCONS_00052691
101111774	C9orf72	TCONS_00027705
101123578	LOC101123578	TCONS_00150714
101109621	LYRM2	TCONS_00108083
101117081	NEO1	XR_006060323.1
101118441	LOC101118441	TCONS_00074611
101120981	DBT	TCONS_00003542
101102102	TAF13	TCONS_00003764,TCONS_00003766
114109578	LOC114109578	TCONS_00192024
105605644	LOC105605644	TCONS_00229058
101108175	SLC25A45	TCONS_00194754
100135438	SARS1	TCONS_00003764,TCONS_00003766
114113090	LOC114113090	TCONS_00027555
101106703	OPTN	TCONS_00142756
101106382	PGGHG	XR_001023602.4
101118778	CCDC38	TCONS_00062144
101105135	LOC101105135	TCONS_00027555
101117613	LOC101117613	XR_006056019.1
101114097	GNGT1	TCONS_00065628
101119872	VGF	TCONS_00211314
100145877	RIT1	TCONS_00005210
121819509	LOC121819509	TCONS_00070766
100307045	NCK1	XR_006057174.1
114113008	LOC114113008	TCONS_00037329,TCONS_00037320
443518	IL13RA1	XR_003587330.2
114113019	LOC114113019	TCONS_00037329,TCONS_00037320
101110535	DGAT2	TCONS_00162373
101116203	ACTL7B	TCONS_00024590
101122928	EPHB2	TCONS_00033056
101105959	SCGB1C1	XR_001023602.4
101113556	NUPR1	XR_001024294.3
101104072	DCBLD1	TCONS_00107287
100144763	CCND1	TCONS_00197758
101120751	TMPRSS11D	TCONS_00091811
101122194	ACTN1	XR_006060438.1
101116878	USP25	TCONS_00006563
101104006	LOC101104006	TCONS_00150714
101110124	RPS6KA1	TCONS_00042475
101121013	TMPRSS11A	TCONS_00091811
101115969	LOC101115969	XR_006060493.1
101114125	TMEM230	XR_006055627.1
101111593	LOC101111593	XR_006055661.1
114118892	HIC2	XR_006056605.1
101121954	PDSS1	TCONS_00138245
780468	ARG2	TCONS_00097277
101110997	PUM3	TCONS_00036634
101121427	PLEKHH1	TCONS_00097277
101122739	SCYL1	TCONS_00194754
443227	EPOR	TCONS_00075221
101110723	SSR3	XR_006056851.1
106990900	LOC106990900	TCONS_00037329,TCONS_00037320
101119770	TOE1	XR_006059375.1
114117819	LOC114117819	TCONS_00154274
101104266	LOC101104266	TCONS_00150714
101114007	NDUFA6	TCONS_00053712
101101879	EML6	TCONS_00057457
101117078	GRID2	TCONS_00090736
105605648	LOC105605648	TCONS_00223958
101111352	FAM131C	XR_006058934.1,XR_003588322.2
101117184	LOC101117184	TCONS_00147174
101102480	PCDHB5	TCONS_00084138
101105665	TRAPPC3L	TCONS_00103918
XLOC_103456	XLOC_103456	TCONS_00171292,TCONS_00171306
101107888	DPY19L3	TCONS_00153451
114112825	LOC114112825	TCONS_00027555
105615356	LOC105615356	TCONS_00075221
101109343	LOC101109343	TCONS_00192990
101121555	LOC101121555	TCONS_00192024
101122615	SEC23B	XR_006055882.1
XLOC_002606	XLOC_002606	XR_006060649.1
101123321	NLRP2	TCONS_00150714
101116513	ISG20	TCONS_00178610
101106373	LOC101106373	TCONS_00188971
101106428	LOC101106428	TCONS_00076978
114108854	THAP7	XR_006056605.1
121820185	LOC121820185	TCONS_00109258
100302360	UBE2N	XR_001039073.3
101102751	LENG1	XR_006056261.1
101111888	LOC101111888	TCONS_00106735
101122993	LTBP3	TCONS_00194754
101110591	SEC24D	XR_006060099.1
101102343	GTF2H4	TCONS_00188881,TCONS_00188877
101113174	IL6ST	TCONS_00164620
105605783	LOC105605783	TCONS_00223347
443469	IGFBP2	TCONS_00031647
101121484	RABEP2	XR_001024292.4
101107548	TMC4	XR_006056261.1
101117633	PIGM	XR_006061312.1
101102339	FBXO22	TCONS_00179130
101112525	LCOR	TCONS_00198725
101112224	FAM114A1	XR_003589681.2
443335	AGTR2	XR_006058225.1
101106890	VARS2	TCONS_00188881,TCONS_00188877
105608759	ACYP2	XR_006059199.1
100302624	KCNMB1	XR_003591885.2,XR_006056469.1
101121537	HERPUD1	TCONS_00147268
101114452	BCL6B	TCONS_00122499
101108398	SDC2	TCONS_00112402
101117346	SLC16A11	TCONS_00122499
101113217	LOC101113217	TCONS_00188971
101106971	BTBD6	TCONS_00180739
101110458	LOC101110458	TCONS_00192990
101120182	BANF2	TCONS_00139047
114110625	LOC114110625	TCONS_00210325
101102342	MTMR14	TCONS_00181874
101119678	DLK1	XR_003585777.2,XR_006056924.1,XR_003585773.2,XR_001022322.4
101108864	ITPR1	XR_003586090.2
101102330	RPS9	XR_006056261.1
101116769	LOC101116769	TCONS_00178610
XLOC_042209	XLOC_042209	TCONS_00068688
101120553	ZDHHC9	TCONS_00228417
121818508	LOC121818508	TCONS_00027530,TCONS_00027527
101107055	ENSA	XR_006060055.1
101123656	LOC101123656	TCONS_00150714
101108118	ASB8	TCONS_00060800
114108725	LOC114108725	TCONS_00109187
101105522	LENG8	XR_006056261.1
101122570	SUCNR1	TCONS_00009695
114108871	LOC114108871	TCONS_00172190
114117337	LOC114117337	TCONS_00005210
100526763	NCR1	TCONS_00150714
101112041	MEIS1	XR_006059151.1
101112385	MON2	TCONS_00050659
101114502	NUP214	XR_006059540.1
101115188	INO80D	XR_006058814.1
101118148	ATP1A2	XR_006061312.1
101117716	SAMSN1	XR_006055735.1
101103411	DDX59	TCONS_00134097
101122286	LOC101122286	XR_006061058.1
101115827	DROSHA	TCONS_00167754
101119041	LOC101119041	TCONS_00074611
101109029	TNFSF4	TCONS_00135618
100170111	CYP3A24	TCONS_00211512
105616454	LOC105616454	XR_006061090.1
101116889	DMRT3	TCONS_00036550
101106322	CNTNAP2	TCONS_00068851
101110342	VIRMA	TCONS_00115790
114118047	LOC114118047	TCONS_00155775,TCONS_00155801
101113336	NDUFAF1	XR_006060517.1
101115534	GNAT3	TCONS_00070766
101119372	TCEAL4	TCONS_00228994
101113251	LOC101113251	TCONS_00122499
101121793	RRBP1	TCONS_00139047
101104720	ARHGEF4	XR_006058710.1
101119913	ZFAT	XR_006060790.1
114108665	LOC114108665	XR_003589698.2
101105867	LOC101105867	XR_001023602.4
101117023	MRPL14	TCONS_00191202
100302349	POU5F1	TCONS_00188881,TCONS_00188877,TCONS_00191780
101122213	MMP15	XR_003591486.2
101102917	PTPRC	XR_001435455.3
105612104	TPBG	XR_006060573.1
101113438	LOC101113438	XR_001021938.3
101106634	MUCL3	TCONS_00188881,TCONS_00188877
114116137	LOC114116137	TCONS_00109222,TCONS_00105867,XR_006060655.1
101103105	ELAPOR1	TCONS_00003764,TCONS_00003766
101104395	HILPDA	TCONS_00072829
121818510	LOC121818510	TCONS_00027530,TCONS_00027527,TCONS_00027555
101111189	MTURN	TCONS_00071891
101111082	CLCNKA	XR_006058934.1,XR_003588322.2
101123403	LOC101123403	TCONS_00155412,TCONS_00155413,TCONS_00155410
105606440	GPR157	TCONS_00132557,TCONS_00135915
101115005	DHRSX	XR_006058304.1
101120970	SYT11	TCONS_00005210
101116741	PEX12	XR_006061090.1
114117992	LOC114117992	TCONS_00154274
101120830	RGL3	TCONS_00075221
114110560	ADAP1	TCONS_00212012
101123328	LOC101123328	TCONS_00178610
101106207	BRF1	TCONS_00180739
101108287	KLHL4	XR_006058391.1
101113358	ZNF202	TCONS_00157953
101111069	LOC101111069	TCONS_00005397,TCONS_00005396
101108610	TCF19	TCONS_00188881,TCONS_00188877,TCONS_00191780
101107089	ZNF786	XR_006059730.1
101108664	STARD13	TCONS_00117264
101121742	ARID5B	XR_001436720.3
105601948	LOC105601948	TCONS_00037329,TCONS_00037320
101119604	UMOD	TCONS_00210325
101104487	TAF7	TCONS_00084138
101105652	HOXA9	TCONS_00067409,TCONS_00067379
101106243	LOC101106243	TCONS_00178610
105605633	LOC105605633	TCONS_00228994
101107348	ZNF398	XR_006059730.1
101109456	INTS8	XR_006060882.1
101104051	LOC101104051	TCONS_00154274
101105416	CALHM4	TCONS_00103918
101108295	LOC101108295	XR_006056605.1
101110397	RP1L1	TCONS_00037708
100147780	SLC25A33	XR_006061478.1,XR_006061477.1
114112832	LOC114112832	TCONS_00027555
101110258	LOC101110258	TCONS_00138245
101121220	KHDC4	TCONS_00005210
101112848	INPP4B	TCONS_00172190
101117691	LOC101117691	TCONS_00147174
101120809	UTP14A	TCONS_00228417,XR_006058423.1
121817901	LOC121817901	TCONS_00211314
100302354	SDR16C5	TCONS_00114227
101108165	PCDH10	XR_003585512.2,XR_003585513.2
101115946	THSD7B	TCONS_00030181
101102351	TMEM167B	TCONS_00003764,TCONS_00003766
443001	ACAN	TCONS_00175588
101108006	C1H1orf226	TCONS_00017574
101108724	PHF6	XR_006058347.1
101113211	LOC101113211	TCONS_00178014,TCONS_00178012
101108027	ARMCX2	TCONS_00223958
105616411	RBFOX3	TCONS_00125074
101121474	RXFP4	TCONS_00005210
101122206	RBBP9	XR_006055882.1
101117708	LOC101117708	TCONS_00192024
101115572	C16H5orf22	TCONS_00167754
114112829	LOC114112829	TCONS_00027530,TCONS_00027527,TCONS_00027555
101110893	IQCB1	XR_006056198.1
101117183	SPATA2	XR_006055744.1
101117509	ALDH1A2	TCONS_00095987
121817553	LOC121817553	XR_001023602.4
101109396	PSORS1C2	TCONS_00188881,TCONS_00188877,TCONS_00191780
114113206	LOC114113206	TCONS_00037329,TCONS_00037320
114116085	LOC114116085	TCONS_00109187,XR_006060653.1
101118669	DNAJC10	TCONS_00028631
443519	HIF1A	XR_006060532.1
101105609	LOC101105609	TCONS_00191780
101123078	LTA	XR_003586259.2
114109980	LOC114109980	TCONS_00009695
101115676	SUN1	TCONS_00212012
443533	NOS1	TCONS_00173877
114111703	LOC114111703	TCONS_00229029,TCONS_00229033

## Sheet: Table S8_SFK_vs_CSH.difflncRNA
Table S8 lncRNA idenfited in SFK_vs_CSH
Target_mRNA_geneID	Target_mRNA_genename	Diff_lncRNA_ID
100270712	FABP5	TCONS_00115035
101115595	PMS2	TCONS_00208775
101119197	TLX2	TCONS_00047955
101112049	LOC101112049	TCONS_00068688
101111496	LOC101111496	TCONS_00188969
101105011	TEX2	XR_006061258.1
105606080	FRMD1	TCONS_00106398
101122306	MAST4	TCONS_00166597
100913158	NFIB	TCONS_00027334
101108511	PPP2R1B	TCONS_00160748
101109916	TGM5	XR_006056872.1
XLOC_093086	XLOC_093086	TCONS_00149160
101109279	ANGEL1	XR_003589972.2
101114244	WDR75	TCONS_00038216,TCONS_00028340
101108463	PRKAR1B	TCONS_00209171
494440	SLC4A4	TCONS_00088684,TCONS_00088670
101111714	C6H4orf36	XR_006060196.1
105601990	LOC105601990	TCONS_00150264,TCONS_00150239
101122694	LOC101122694	TCONS_00083389
101113780	LOC101113780	TCONS_00141333
101121676	ANKRD7	TCONS_00072622
101105428	CAMK1G	TCONS_00133947
121816407	LOC121816407	TCONS_00145966
101101988	RBM25	TCONS_00102408
100302067	RRAGA	TCONS_00027483
101117408	SPRED2	TCONS_00056457
101117476	GLDC	TCONS_00036850
100125354	PLIN2	TCONS_00027483
114112179	LOC114112179	TCONS_00130769
101108308	CAMK4	TCONS_00086386
101106941	FGFBP1	TCONS_00089402,TCONS_00089396
101104774	AURKC	TCONS_00150899
121818657	LOC121818657	TCONS_00027596,TCONS_00037329
121817057	LOC121817057	TCONS_00177968
101120796	IFT22	TCONS_00211317
114118902	LOC114118902	TCONS_00168426
114109630	LOC114109630	TCONS_00191752,TCONS_00191776,XR_003586259.2
101121486	CABCOCO1	XR_006058045.1
101104863	CPNE9	XR_006057152.1
114110485	LOC114110485	TCONS_00203643
101122651	TXNL4A	TCONS_00202520
101118003	MOGS	TCONS_00047955
101104681	CMTM4	TCONS_00147484
101120516	C14H16orf46	XR_001435641.3
101102466	ZNF322	TCONS_00192155
101122194	ACTN1	XR_006060438.1
101108204	ANTXR1	TCONS_00045811
101104867	DLG2	TCONS_00193475
101109585	TSPAN2	XR_003588207.2
443163	RGS2	XR_003591040.2,XR_001435391.3,TCONS_00131355
101112041	MEIS1	XR_006059151.1
101112694	LOC101112694	XR_001024294.3
100286739	NR2F2	XR_006056793.1,XR_001021938.3
101121742	ARID5B	XR_006058045.1
101102391	LOC101102391	TCONS_00083389
101122281	SIPA1L1	TCONS_00097494
101123079	ZNF311	TCONS_00192023
114117880	LOC114117880	TCONS_00147174
101116336	LOC101116336	TCONS_00147174
443221	RNASE10	XR_006060334.1
101115115	LOC101115115	TCONS_00070766
101117906	TAF9B	TCONS_00227043
114111248	LOC114111248	TCONS_00223924
101116235	LOC101116235	TCONS_00094653
100216440	PGK1	TCONS_00227043
101109574	RPS6KB2	TCONS_00195031
101112071	HMGB1	TCONS_00119595
101107763	SPATA4	TCONS_00216166
101122043	PLXNA2	XR_003590989.2
106991186	LOC106991186	XR_006059905.1
114108769	LOC114108769	XR_006060517.1
101115926	LOC101115926	TCONS_00203643
101105054	VBP1	TCONS_00222038
101123521	SEPTIN2	TCONS_00000060
100302307	ARFIP2	XR_006056360.1
101102585	HAS1	TCONS_00155412,TCONS_00155413,TCONS_00155410
101103913	PMEPA1	XR_006055664.1
101112713	LOC101112713	TCONS_00159934
114111783	LOC114111783	TCONS_00224950
101111652	CDH3	XR_006056138.1
101103208	LOC101103208	XR_006057894.1
121816412	LOC121816412	TCONS_00145966
101122183	CRIM1	TCONS_00047583
101116921	COPRS	TCONS_00121730
101120134	TRIM56	TCONS_00211317
114112840	LOC114112840	TCONS_00027596,TCONS_00037329
114111225	NAP1L3	TCONS_00229314
101116060	KIF25	TCONS_00106398
101112008	TRIM10	TCONS_00188969
101120887	ITGB5	XR_003585551.2
114118540	LOC114118540	TCONS_00159934
101118545	CDC73	TCONS_00131303
101120826	MAPK9	TCONS_00080459
443151	EP4C	TCONS_00064074
101123078	LTA	TCONS_00191752,XR_003586259.2
101107836	CTDP1	TCONS_00202520
114108856	MED15	TCONS_00171568
101114766	RRP7A	TCONS_00064831
114115345	LOC114115345	TCONS_00088579
XLOC_086848	XLOC_086848	TCONS_00138555,TCONS_00138552,TCONS_00142719,TCONS_00142729,TCONS_00142726
101111796	VWC2	XR_006059573.1
121817369	LOC121817369	TCONS_00189819
101102359	PMAIP1	TCONS_00204013
101112425	CATSPERB	TCONS_00177077
101119947	LOC101119947	TCONS_00195031
101122246	LOC101122246	TCONS_00211317
101103752	LOC101103752	TCONS_00150714
121819517	LOC121819517	TCONS_00068688
101117537	CRKL	TCONS_00171568
101116068	LOC101116068	TCONS_00124042
101104025	SYCP1	XR_003588207.2
101119631	UPK3A	TCONS_00064978
101104907	LOC101104907	TCONS_00076978
101120795	FYB2	TCONS_00001816
101120948	LOC101120948	TCONS_00161896
101103233	LOC101103233	TCONS_00084138
114108871	LOC114108871	TCONS_00172190
101107395	GNL1	TCONS_00188969,TCONS_00188971
114118432	LOC114118432	TCONS_00163282,TCONS_00163288
101104045	XKRX	TCONS_00223924
101104301	TMEM35A	TCONS_00223924
101109128	CDSN	TCONS_00191752,TCONS_00188881,TCONS_00188877,TCONS_00191776
101110446	DNHD1	XR_006056360.1
101113600	FABP12	TCONS_00111676,TCONS_00111678
101104888	MAP3K15	TCONS_00224950
101116894	C3H2orf81	TCONS_00047955
101106754	MXD1	XR_001037480.4
101105860	LOC101105860	TCONS_00191752,TCONS_00188877,TCONS_00191776
101115288	RPL21	XR_003590542.2
100147799	CCND2	TCONS_00053034
101123514	NHLRC2	XR_006057640.1,XR_006057639.1
101111816	BLMH	XR_006061110.1
492823	IFN1	TCONS_00027596,TCONS_00037329
101109694	CAPRIN2	TCONS_00063048
101111255	MOB3B	TCONS_00027705
100527962	LOC100527962	TCONS_00212576
101108021	ASB5	TCONS_00216166
114108764	LOC114108764	TCONS_00064074
121817901	LOC121817901	TCONS_00211317
105601985	LOC105601985	TCONS_00155412,TCONS_00155413,TCONS_00155410
101122988	NQO2	TCONS_00192990
101121814	WNT8B	XR_001436509.3
101111749	PPP4R3A	TCONS_00177077
101119702	TRMT2B	TCONS_00223924
101116114	EIF2AK1	TCONS_00208775
101119587	SMPD4	TCONS_00171568
101111430	SRARP	XR_006058934.1,XR_003588322.2,TCONS_00043196
101105938	FKBP1A	TCONS_00140365
114116467	LOC114116467	TCONS_00112017
101105365	CACNA2D3	TCONS_00182784
101117793	LRRC28	TCONS_00175273
101111971	DIS3L	TCONS_00098968
101102643	LOC101102643	TCONS_00083389
101106964	SPHK2	XR_006056223.1
121818722	LOC121818722	XR_006056999.1,XR_001023461.3
101106424	C5H5orf63	XR_006059905.1
114113798	LOC114113798	TCONS_00064074
101115286	NBN	TCONS_00115923
101115090	LOC101115090	TCONS_00208775
101106169	LOC101106169	TCONS_00076978
101109936	LOC101109936	XR_006061480.1
101108572	CRACD	TCONS_00091684
101123380	TIPIN	TCONS_00098968
101110381	MAB21L3	TCONS_00004268
101111928	MRTFB	XR_001024234.3,XR_006057999.1
101108700	MSANTD2	XR_003586448.2
101109953	HEBP1	TCONS_00063742
101111814	TMEM64	TCONS_00115923
101108703	KCNK7	TCONS_00197348
101112686	CTSC	XR_006057429.1
101107139	ZSCAN29	XR_006056872.1
101106042	TMEM14C	TCONS_00189819
101121229	CLDN15	TCONS_00211317
101123632	LOC101123632	TCONS_00084138
101110184	SFTA2	TCONS_00188881,TCONS_00188877
101105277	LCP2	XR_006056469.1
101115676	SUN1	TCONS_00209171
101115424	GET4	TCONS_00209171
101104614	MCCD1	TCONS_00191752,XR_003586259.2
101110458	LOC101110458	TCONS_00192990
101108311	CEP135	TCONS_00091684
101109403	TCTN3	TCONS_00198654
106991578	MAF	TCONS_00151830
121817533	LOC121817533	TCONS_00195296
101115586	LOC101115586	TCONS_00014383
101104433	BRPF1	XR_006057152.1
XLOC_041845	XLOC_041845	TCONS_00072622
101123274	HAUS6	TCONS_00027483
101107904	RFT1	XR_006057062.1
101102733	NUMB	TCONS_00102408
105603771	LOC105603771	TCONS_00188881,TCONS_00188877
101108765	TNFSF18	TCONS_00135618
101116406	NT5E	XR_006060620.1
101108038	IPO8	TCONS_00063048
101112156	TANGO6	XR_006056138.1
101110374	CABP4	TCONS_00195031
101120228	HTRA2	TCONS_00047955
121820159	LOC121820159	TCONS_00015910,TCONS_00004422,TCONS_00015921
101117764	LOC101117764	TCONS_00088579
101112005	CCDC88C	TCONS_00177077
121816380	LOC121816380	XR_006055976.1,TCONS_00155412,TCONS_00155413,TCONS_00155410
100381267	SERPINE1	TCONS_00211317
101107908	LOC101107908	TCONS_00188969,TCONS_00188971
101117602	SPSB1	TCONS_00135889,XR_006061477.1
101102273	C8A	TCONS_00001816
101104022	FGGY	XR_006059657.1
101121794	SYNGR4	XR_006056223.1
101110313	RPIA	TCONS_00046344
101122744	EPHA3	TCONS_00006893
101107212	PHYH	TCONS_00142756
101104643	LOC101104643	TCONS_00192023
101116332	LZIC	TCONS_00132487
101112514	ANKRD55	TCONS_00164620,TCONS_00166994
101118709	STXBP4	TCONS_00125932
101121855	SLC10A6	XR_006060196.1
101114767	EGFL7	TCONS_00054566
XLOC_058935	XLOC_058935	TCONS_00095811,TCONS_00100910
105614372	ERICH4	XR_006056188.1
114111034	DEFB109B	XR_006058195.1
101107480	SIAE	XR_003586448.2
106991171	LOC106991171	TCONS_00084138
101107532	LOC101107532	TCONS_00115645
114117768	SIGLEC5	XR_006055976.1,TCONS_00155412,TCONS_00155413,TCONS_00155410
101119685	LOC101119685	TCONS_00195031
101121228	SEPTIN1	XR_006057894.1
101122542	SDR42E1	TCONS_00152006
114112883	LOC114112883	TCONS_00027596,TCONS_00037329
101114021	RNASE6	TCONS_00094653
101106793	LOC101106793	TCONS_00163282
101120772	GCSH	XR_001435641.3
101104457	LRMDA	XR_006058018.1
105603144	NRG4	TCONS_00179129
100217411	MAPK14	TCONS_00190715
101119078	SLC7A4	TCONS_00171568
101114511	AGPAT2	TCONS_00054569
101114410	TRABD2B	TCONS_00012867
100144763	CCND1	TCONS_00197758
100171394	OVAR	TCONS_00188969,TCONS_00188971
101108584	BRCA1	TCONS_00124249
101106505	PCBP1	XR_001037480.4
101115534	GNAT3	TCONS_00070766
101115847	ANKRD61	TCONS_00208775
101120266	ATMIN	XR_001435641.3
101116587	ALOX15	TCONS_00122499,XR_003590712.2
105605263	LOC105605263	TCONS_00218880
101113595	RTF1	XR_006060517.1
101112493	ARRB2	TCONS_00122499
101104866	LOC101104866	TCONS_00191752,TCONS_00191776,XR_003586259.2
101118929	SLC9A7	XR_003587506.2,XR_006058323.1
100137067	FABP4	TCONS_00111676,TCONS_00111678
114113036	LOC114113036	TCONS_00027949
101114438	LOC101114438	TCONS_00068688
114112119	LOC114112119	TCONS_00130769
101106759	MDM1	TCONS_00061257
101121783	LOC101121783	TCONS_00214144,TCONS_00214142
101106808	BCAR3	TCONS_00003196
114113208	LOC114113208	TCONS_00027596,TCONS_00037329
101107192	TRIM52	TCONS_00076874,TCONS_00076875,TCONS_00076879
101114326	CORO1A	XR_001024294.3
101107975	SOX9	XR_003590601.2
105605646	ARMCX4	TCONS_00223958
101117092	PRPSAP1	TCONS_00125318
101114841	OCM2	TCONS_00208775
101115927	LOC101115927	TCONS_00022164
101106197	KCNJ14	XR_006056223.1
101106841	MARCHF3	XR_006059905.1
101111019	LIX1	TCONS_00079945
101106425	TRIM7	TCONS_00076874,TCONS_00076875,TCONS_00076879
114111781	LOC114111781	TCONS_00222038
101107826	BTN1A1	TCONS_00192155
121817420	LOC121817420	TCONS_00188881,TCONS_00188877
121818334	LOC121818334	XR_003587506.2,XR_006058323.1
101122957	UTP6	TCONS_00121730
114117822	LOC114117822	XR_006056188.1
105606440	GPR157	TCONS_00132557
101115891	ZEB1	TCONS_00138822
101120591	TOM1L1	TCONS_00125932
100305130	ATP5PO	TCONS_00006138,TCONS_00006136
101114370	USP12	XR_003590542.2
101113186	LBX1	XR_006057611.1
101116889	DMRT3	TCONS_00036550
101121555	LOC101121555	TCONS_00192023
101110255	LOC101110255	XR_001044009.3
100145870	SLC66A2	TCONS_00202520
101119457	DQX1	TCONS_00047955
101104401	LOC101104401	XR_003589698.2
105601956	LOC105601956	TCONS_00027596,TCONS_00037329
101112321	CHP1	XR_006060517.1
101114201	C11H17orf49	TCONS_00122499,XR_003590712.2
101105527	KCNIP1	XR_006056469.1
101102095	JAGN1	XR_006057152.1
101111694	LOC101111694	TCONS_00188881,TCONS_00188877
114109089	TEX22	TCONS_00177968
443111	CCR3	TCONS_00183603
101113816	SGF29	XR_001024294.3
101107196	RBPJ	TCONS_00087793
101118129	APBB1	XR_006056360.1
101121995	DCTPP1	XR_006057894.1
101103878	LOC101103878	TCONS_00150714
101107639	PRKCD	XR_006057062.1
101114956	PDS5A	XR_006060156.1
443487	V15	TCONS_00124042
101117598	TUBGCP3	XR_006061039.1
114109616	LOC114109616	TCONS_00192990
114114509	LOC114114509	TCONS_00070995
101108435	ESAM	XR_003586448.2
XLOC_037452	XLOC_037452	TCONS_00061119
101108310	TBC1D19	TCONS_00087793
101116734	RNASE11	TCONS_00094653
101102262	LOC101102262	TCONS_00163282
101109690	GSG1	TCONS_00063742
101117078	GRID2	TCONS_00090747,TCONS_00090736
101103907	ST6GALNAC2	TCONS_00125318
100302624	KCNMB1	XR_006056469.1
101117605	CTCFL	XR_006055664.1
101122445	ATP6V1C1	XR_006060858.1
114111748	LOC114111748	TCONS_00224950
101122993	LTBP3	TCONS_00197348
443469	IGFBP2	XR_006058842.1
121817503	LOC121817503	TCONS_00193686
114117899	LOC114117899	TCONS_00149160
101102339	FBXO22	TCONS_00179129
101112224	FAM114A1	XR_003589681.2
101111308	WFDC2	TCONS_00141333
101111679	LIPG	TCONS_00203643
101122214	LOC101122214	TCONS_00161896
101118027	PARP2	XR_006060334.1
101117176	RAB11FIP4	TCONS_00121809
121819713	LOC121819713	XR_006060072.1
101108864	ITPR1	XR_003586090.2
101106673	INO80B	TCONS_00047955
101122453	RGS13	TCONS_00131355
114110552	BHLHA15	TCONS_00208775
101104388	SLC30A6	TCONS_00047697
101114374	DUSP3	TCONS_00129085
114117993	LOC114117993	TCONS_00149160
101122286	LOC101122286	XR_006061058.1
443403	IFNT6	TCONS_00027596
101109029	TNFSF4	TCONS_00135618
101116052	FER	XR_006060072.1
101117248	TYK2	TCONS_00081639
101106451	SNPH	TCONS_00140365
101103105	ELAPOR1	TCONS_00003764,TCONS_00003765,TCONS_00003766,TCONS_00003767
121816410	LOC121816410	TCONS_00145966
114112842	LOC114112842	TCONS_00027596,TCONS_00037329
101109026	NBR1	TCONS_00124249
101106207	BRF1	TCONS_00177968
101108610	TCF19	TCONS_00191752,TCONS_00188881,TCONS_00188877,TCONS_00191776
114118560	LOC114118560	TCONS_00159934
101113707	PRMT3	TCONS_00193686
101117614	TRIM3	XR_006056360.1
101117978	LOC101117978	XR_001023445.4
101122126	PLCG2	TCONS_00152006
101117359	TIMM10B	XR_006056360.1
101122298	GRWD1	XR_006056223.1
101119872	VGF	TCONS_00211317
105602047	SPACA4	XR_006056223.1
XLOC_063735	XLOC_063735	TCONS_00103556
101117708	LOC101117708	TCONS_00192023
101115572	C16H5orf22	TCONS_00167754
101115369	N4BP2	XR_006060156.1
101109396	PSORS1C2	TCONS_00191752,TCONS_00188881,TCONS_00188877,TCONS_00191776
101122681	NEDD1	TCONS_00062178
105616794	LOC105616794	TCONS_00141333
101118935	PCGF1	TCONS_00047955
105614484	LOC105614484	TCONS_00005469
101119373	GPR143	XR_006058243.1
114112837	LOC114112837	TCONS_00027596,TCONS_00037329
101115374	OIP5	XR_006060517.1
114112118	LOC114112118	XR_006058195.1
101115171	DYM	TCONS_00203643
101103872	LOC101103872	TCONS_00027596,TCONS_00037329
101122186	SRPK2	TCONS_00070995
100037670	KIAA2013	XR_001044009.3
114110082	VSIG10L2	XR_001023445.4
101122383	MAP9	TCONS_00168275
101114123	SOST	TCONS_00129085
101103310	ATP6V1C2	TCONS_00044924
100144425	CD1	TCONS_00005469
101121581	LOC101121581	TCONS_00159934
121817693	LOC121817693	TCONS_00000060
101111039	TNFRSF8	XR_001044009.3
101106194	SDCBP2	TCONS_00140365
101122559	LST1	XR_003586259.2
101103340	TMX4	XR_003591159.2
121818145	LOC121818145	TCONS_00222038
101104353	NFKBIL1	TCONS_00191752,XR_003586259.2
114114873	LOC114114873	XR_006060334.1
114113857	DIPK1B	TCONS_00054566
121820185	LOC121820185	TCONS_00109258
101120814	LOC101120814	TCONS_00159934
105605116	DEFB105B	XR_006058195.1
101121301	LOC101121301	TCONS_00192023
101108026	TNP1	XR_003588267.2,XR_006058842.1
101117792	LZTR1	TCONS_00171568
114118022	LOC114118022	TCONS_00150264,TCONS_00150239
101121914	MFAP3L	TCONS_00027949
105601868	ARPC4	XR_006057152.1
101102746	ERN1	XR_006061258.1
101122481	FRMD8	TCONS_00197348
101116924	CTNNBIP1	TCONS_00132487
101107316	DNTTIP2	TCONS_00003196
101107197	PROM1	TCONS_00089402,TCONS_00089396
101121926	FAM78A	XR_006059540.1
121819696	LOC121819696	TCONS_00083389
101105042	EMX2	XR_006057718.1
101117483	TMEM121	TCONS_00177968
114110612	SPN	XR_006057894.1
101116726	ICAM5	TCONS_00081639
101119854	SLC26A8	TCONS_00190715
101120630	KALRN	XR_003585551.2
101102521	LOC101102521	TCONS_00192155
101114882	LOC101114882	TCONS_00122499,XR_003590712.2
101102200	ZG16	XR_006057894.1
101115129	EXD1	XR_006060517.1
101118499	FXYD4	XR_006058044.1
101107386	LAYN	TCONS_00160748
101113020	DST	XR_003586182.2
101117955	LOC101117955	TCONS_00147174
101110118	PDHA1	TCONS_00224950
101103230	LOC101103230	XR_003589158.2
101110633	TMEM134	TCONS_00195031
101106679	PODXL	TCONS_00068329
101114683	GAS1	XR_006058597.1
101105812	SLC35E3	TCONS_00050355
105610484	LOC105610484	TCONS_00074969
101118623	KCNRG	XR_006060937.1
101111517	HELT	TCONS_00216488,TCONS_00216490
100145878	BLOC1S4	XR_001041289.4
101119691	PAGR1	XR_006057894.1
101112522	PUS3	XR_001023445.4
105604590	HSBP1L1	TCONS_00202520
101102196	TMEM200C	XR_001024000.4
101103642	SND1	TCONS_00068164
105602384	LOC105602384	TCONS_00163282
101123156	PRRT3	XR_006057152.1
101117742	WBP1	TCONS_00047955
101121337	BRD1	TCONS_00065126
101112785	ACSM5	TCONS_00210325
101103513	TADA3	XR_006057152.1
101104138	NLRC4	TCONS_00047697
101119452	ARL13A	TCONS_00223924
101102726	LOC101102726	TCONS_00084138
101115966	CCNB1IP1	XR_006060334.1
101121257	RASGEF1C	TCONS_00080459
101114996	GDPD3	XR_001024294.3
101107417	LOC101107417	TCONS_00030222
101102449	ZNF654	XR_001433851.3
105608622	LOC105608622	TCONS_00027949
101102854	C1H1orf194	TCONS_00003764,TCONS_00003765,TCONS_00003766,TCONS_00003767
101120090	MAL2	TCONS_00111721
101104628	TECPR1	TCONS_00208775
101113155	SLC35A1	TCONS_00108185
101112758	ZIM3	TCONS_00150899
101111411	PKD2L1	XR_001436509.3
101103665	TK2	TCONS_00147484
101106247	METTL25	TCONS_00059654
114112680	LOC114112680	TCONS_00015910,TCONS_00004422,TCONS_00015921
121817902	LOC121817902	TCONS_00211317
101117229	LOC101117229	TCONS_00211317
101113859	CCN3	TCONS_00111676,TCONS_00111678
101121532	TRAF3IP3	TCONS_00133947
101102430	CIDEC	XR_006057152.1
101107943	LOC101107943	TCONS_00192990
101112710	CRIP2	TCONS_00177968
101113553	NCEH1	TCONS_00021383
101123218	OMG	TCONS_00121809
101117221	MSRA	TCONS_00037708
114111323	SMIM10	XR_003587479.2
XLOC_003276	XLOC_003276	TCONS_00017615
101117068	PPM1H	TCONS_00061609,TCONS_00061588
101121952	UCHL5	TCONS_00131303
101105020	LOC101105020	TCONS_00149160
114118366	LOC114118366	TCONS_00159934
100302342	AIMP2	TCONS_00208775
101121922	LACTBL1	TCONS_00033056
114109685	LOC114109685	TCONS_00192155
101116078	SLC6A2	TCONS_00147174
101103403	PCNX1	TCONS_00097494
101104908	MTHFD2L	XR_003589698.2
101118903	CRYBB1	XR_006056732.1
443531	AANAT	TCONS_00125318
101105609	LOC101105609	TCONS_00191752,TCONS_00191776
101116521	SH3GLB1	TCONS_00014383
105606072	LOC105606072	TCONS_00161896
101108241	SUCO	TCONS_00132313
101106890	VARS2	TCONS_00188881,TCONS_00188877
114118368	LOC114118368	TCONS_00159934
101113628	CNTN3	TCONS_00185291
101113797	SNRPN	XR_003585679.2,XR_003585673.2,XR_006056784.1,XR_006056783.1
101112292	LOC101112292	TCONS_00150714
101112906	RARS2	TCONS_00108185
105616092	LOC105616092	TCONS_00115790
101105989	LOC101105989	XR_006055976.1,TCONS_00155412,TCONS_00155413,TCONS_00155410
101123669	IL17RE	XR_006057152.1
101118367	TRIM13	XR_006060937.1
101114786	CALB1	TCONS_00115923
101114318	HTATIP2	TCONS_00193686
101120749	ADGRV1	TCONS_00079585
101115064	LOC101115064	TCONS_00161896
101118832	OSBPL5	TCONS_00195296
101107459	SEPHS1	TCONS_00142756
101119002	RAD9A	TCONS_00195031
106990163	LOC106990163	TCONS_00141333
114118371	LOC114118371	TCONS_00159934
101123605	DENND4C	TCONS_00027483
105613768	LOC105613768	TCONS_00094653
101103774	DSEL	TCONS_00202676
443491	SLC6A4	XR_006061110.1
114118738	LOC114118738	TCONS_00164620
101113971	LOC101113971	XR_006057440.1
101108091	CNN3	TCONS_00014941
101105976	LOC101105976	XR_006058195.1
101110770	RAD54B	TCONS_00115790
101102761	HAPLN3	TCONS_00175588
101122755	SLX1A	XR_001024294.3
114109605	LOC114109605	TCONS_00192023
101108714	TNRC18	XR_006057994.1,XR_006057885.1
497271	ANGPT1	TCONS_00112017,TCONS_00112030
101121774	NR2F1	XR_006060032.1
101118755	HNRNPF	XR_006058044.1
101106456	LMTK3	XR_006056223.1
101104819	SPAST	TCONS_00047697
101109695	MTERF1	TCONS_00065518
114112247	LOC114112247	TCONS_00043202,TCONS_00043196
114111732	LOC114111732	TCONS_00224950
100037663	GSTM3	XR_006060299.1,XR_006060303.1
105601981	LOC105601981	XR_006055976.1,TCONS_00155412,TCONS_00155413,TCONS_00155410
101113504	ATP6V1H	TCONS_00114153
443528	ADRB1	XR_006057640.1,XR_006057639.1
101111301	CFAP97D1	TCONS_00129085
101107020	TMEM232	TCONS_00086363
101113251	LOC101113251	TCONS_00122499,XR_003590712.2
100526781	LOC100526781	TCONS_00124042
101117316	LOC101117316	TCONS_00064074
101121482	ZNHIT1	TCONS_00211317
101120301	ADAM18	TCONS_00217268,TCONS_00217269
101122536	EFCAB5	XR_006061110.1
114115300	LOC114115300	TCONS_00087793
101114119	RASL11A	XR_003590542.2
101121889	AIF1	XR_003586259.2
101122278	FAM172A	XR_006060032.1
121820019	LOC121820019	TCONS_00093368
101116152	SNX14	XR_006060620.1
101115933	DNAAF5	TCONS_00209171
114113791	LOC114113791	TCONS_00064074
121820202	LOC121820202	TCONS_00109239
101123528	UBE2E1	XR_006058158.1
100135692	GLRX2	TCONS_00131303
101115762	NIFK	XR_006058793.1
105613402	WFDC9	TCONS_00141333
101106317	RAP1B	TCONS_00050355
100415906	NDUFB8	XR_001436509.3
101122054	CD180	TCONS_00166597
101102021	NADSYN1	TCONS_00195296
XLOC_042231	XLOC_042231	TCONS_00073358
101103766	LOC101103766	TCONS_00183603
114109595	LOC114109595	TCONS_00188969
121816411	LOC121816411	TCONS_00145966
105604515	C23H18orf32	TCONS_00203643
101111752	TRIM15	TCONS_00188969
443441	LOC443441	TCONS_00005469
101103094	DCLK2	TCONS_00168426
101111683	AGAP1	XR_006058939.1
443540	TNF	TCONS_00191752,XR_003586259.2
101113761	LOC101113761	TCONS_00094653
101113579	CALCR	TCONS_00065628
101123336	WDR47	TCONS_00003764,TCONS_00003765,TCONS_00003766,TCONS_00003767
101104745	LOC101104745	TCONS_00084138
101119619	SHROOM2	XR_006058243.1
114115283	LOC114115283	TCONS_00087437
101123003	STK25	TCONS_00000060
101111967	AFF1	XR_006060196.1
101105214	LOC101105214	XR_006058195.1
101114275	LOC101114275	TCONS_00094653
101110302	DMRT2	TCONS_00036550
105610483	LOC105610483	TCONS_00074969
101111396	LOC101111396	TCONS_00168609
114118318	LOC114118318	TCONS_00159934
101122493	AP1S1	TCONS_00211317
101106552	BEND6	XR_003586182.2
101104234	LOC101104234	TCONS_00084138
101121810	LOC101121810	TCONS_00192023
101116643	GFPT1	TCONS_00045811
101120296	ANK3	TCONS_00212715
114118066	LOC114118066	TCONS_00150714
114109364	LOC114109364	TCONS_00178012,TCONS_00180805
101118488	SSH3	TCONS_00195031
101122750	BOK	TCONS_00000060
101123332	ATP6V1G2	TCONS_00191752,XR_003586259.2
101107183	TTC31	TCONS_00047955
101123120	PCDHB7	TCONS_00084138
114118251	LOC114118251	TCONS_00159934
114114510	LHFPL3	TCONS_00070995
101117767	TEP1	XR_006060334.1
443442	LOC443442	TCONS_00005469
106991302	LOC106991302	TCONS_00109239
101116666	SUZ12	TCONS_00121730
101121481	ZNF48	XR_006057894.1
101103644	MUC16	TCONS_00074969
101110776	MEOX1	TCONS_00129085
101105777	LOC101105777	TCONS_00159934
101123440	ASTN2	TCONS_00033842
101118240	ACOT11	TCONS_00001707
114112248	LOC114112248	TCONS_00030684
101123466	LOC101123466	TCONS_00083389
101104256	RTN4RL1	XR_003590721.2
101104587	RHBDF2	TCONS_00125318
105613872	LOC105613872	TCONS_00222038
101111721	UBAC2	XR_006061003.1
114112563	LOC114112563	TCONS_00229969,TCONS_00229975,TCONS_00229980,TCONS_00229968,TCONS_00229963,TCONS_00229965
101107482	SLC36A4	TCONS_00193182
101123625	LOC101123625	TCONS_00072622
101119747	CDH1	XR_006056138.1
121815993	LOC121815993	TCONS_00192990
114115304	LOC114115304	XR_006060156.1
114117997	LOC114117997	XR_006056188.1
114110564	PDGFA	TCONS_00209171
121818340	LOC121818340	TCONS_00222038
101106400	LOC101106400	TCONS_00027596,TCONS_00037329
101122628	NPY2R	TCONS_00168275
101106365	LRBA	TCONS_00168426
101116528	UMPS	XR_003585551.2
101108178	SORBS1	TCONS_00198654
101107229	TKT	XR_006057062.1
101115811	RBP7	TCONS_00132487
101111966	KLF3	XR_003589681.2
105601857	SNURF	XR_003585679.2,XR_003585673.2,XR_006056784.1,XR_006056783.1
105610459	SNRNP27	XR_001037480.4
101116483	RNASE12	TCONS_00094653
101118468	BBS2	TCONS_00147174
101117944	SMG6	XR_003590721.2
101113314	LOC101113314	TCONS_00161896
101105263	SPHK1	TCONS_00125318
101113022	DDX25	XR_001023445.4
101109211	RANBP3L	XR_001435886.3
101102229	LSM8	TCONS_00072622
554257	TLR6	XR_003589681.2
101117163	LOC101117163	TCONS_00088579
101118066	LOC101118066	TCONS_00195296
101108974	ALDH18A1	TCONS_00198654
101114075	LOC101114075	XR_001024294.3
101110238	LOC101110238	XR_006060156.1
101104912	NIN	XR_006060366.1
101115358	ASPRV1	XR_001037480.4
100142657	DIO3	TCONS_00180403
101117303	PNPLA4	XR_006058289.1
443168	MT3	TCONS_00147174
101103067	ATOH1	TCONS_00090736
101120220	GTF3C3	TCONS_00030684
101123578	LOC101123578	TCONS_00150714
101102844	RPUSD3	XR_006057152.1
101120650	DOK1	TCONS_00047955
101119545	LOC101119545	TCONS_00188881,TCONS_00188877
100147780	SLC25A33	XR_006061477.1
101121559	BLOC1S2	XR_001436509.3
101109312	CARNS1	TCONS_00195031
101106703	OPTN	TCONS_00142756
101114097	GNGT1	TCONS_00065628
101117753	LOC101117753	XR_003589158.2
114113008	LOC114113008	TCONS_00027596,TCONS_00037329
114114061	LOC114114061	TCONS_00064074
101122928	EPHB2	TCONS_00033056
101113556	NUPR1	XR_001024294.3
101101901	EVI2A	TCONS_00121809
101114125	TMEM230	XR_006055627.1
101112848	INPP4B	TCONS_00172190,TCONS_00172198
101103681	SYTL2	XR_006057440.1
101121737	ZNF771	XR_006057894.1
101122739	SCYL1	TCONS_00197348
101107168	ACMSD	TCONS_00030222
101115338	LOC101115338	TCONS_00208775
101120069	SMC1B	TCONS_00064978
114118322	LOC114118322	TCONS_00159934
105605648	LOC105605648	TCONS_00223958
101111352	FAM131C	XR_006058934.1,XR_003588322.2
105614936	LOC105614936	XR_006059573.1
101116312	PJA2	XR_006060072.1
101115800	AFDN	TCONS_00106398
114108854	THAP7	TCONS_00171568
100216436	CYTH2	XR_006056223.1
101117497	PTPN12	XR_003589158.2
105608759	ACYP2	XR_006059200.1
101114510	TCF20	TCONS_00064831
101112943	LOC101112943	TCONS_00015910,TCONS_00004422,TCONS_00015921
114111053	LOC114111053	XR_006058195.1
101117346	SLC16A11	TCONS_00122499,XR_003590712.2
101113217	LOC101113217	TCONS_00188969,TCONS_00188971
105603772	LOC105603772	TCONS_00188881,TCONS_00188877
XLOC_135037	XLOC_135037	XR_003587506.2,XR_006058323.1
101113335	LOC101113335	TCONS_00094653
101121025	B3GALT2	TCONS_00131303
101109660	AHCYL1	XR_006060299.1,XR_006060303.1
101108740	KIAA0930	TCONS_00064978
101107281	EXOC1	TCONS_00091684
100885767	GYPC	XR_006058797.1
100526763	NCR1	TCONS_00150714
101114502	NUP214	XR_006059540.1
101122600	LOC101122600	TCONS_00084138
101111979	MED11	TCONS_00122499
101116580	SMOC2	TCONS_00106413
101102642	LOC101102642	TCONS_00074969
114108665	LOC114108665	XR_003589698.2
101114959	LOC101114959	TCONS_00094653
101112773	HYLS1	XR_001023445.4
121818828	GPR39	TCONS_00030255
443426	CA11	XR_006056223.1
114117995	LOC114117995	TCONS_00149160
101118683	LBX2	TCONS_00047955
121817111	LOC121817111	XR_006056872.1
101103140	PSME4	XR_006059200.1
101111774	C9orf72	TCONS_00027705
114108855	SNAP29	TCONS_00171568
443326	LOC443326	TCONS_00119595
101103916	LOC101103916	TCONS_00147484
101104487	TAF7	TCONS_00084138
101106057	CLIC2	TCONS_00222038
105605903	LOC105605903	TCONS_00087437
114109632	LOC114109632	TCONS_00191752,TCONS_00191776
XLOC_043933	XLOC_043933	TCONS_00071276
114118464	LOC114118464	TCONS_00159934
101116460	TMEM163	TCONS_00030222
101118598	NOL10	TCONS_00044924
101106355	DMRTC2	TCONS_00149160
101107672	MGAT5	TCONS_00040275,TCONS_00030238
101108027	ARMCX2	TCONS_00223958
101122047	KDELR1	XR_006056223.1
114109980	LOC114109980	TCONS_00022164
101111306	PLOD1	XR_001044009.3
101116193	LOC101116193	TCONS_00022164
101112267	ZNF451	XR_003586182.2
114113207	LOC114113207	TCONS_00027596,TCONS_00037329
101117763	LOC101117763	TCONS_00087081,TCONS_00087083
105606498	LOC105606498	TCONS_00102408
114112844	LOC114112844	TCONS_00027596,TCONS_00037329
101105904	NFAM1	TCONS_00064831
443067	SPA17	XR_003586448.2
101113077	LOC101113077	TCONS_00115035,TCONS_00111676,TCONS_00111678
114109640	LOC114109640	TCONS_00188969,TCONS_00188971
114117771	SIGLEC14	XR_006055976.1,TCONS_00155412,TCONS_00155413,TCONS_00155410
101120718	CD2BP2	XR_006057894.1
101117872	HPX	XR_006056360.1
443409	HSD11B1	TCONS_00133947
101106466	PACS2	TCONS_00177968
114113147	LOC114113147	TCONS_00027596,TCONS_00037329
101104535	CCHCR1	TCONS_00191752,TCONS_00188881,TCONS_00188877,TCONS_00191776
121817357	LOC121817357	TCONS_00192990
443534	LOC443534	TCONS_00068164
101110748	GPRC5A	TCONS_00063742
101119607	NAT16	TCONS_00211317
101111237	DNAJC6	TCONS_00013713
101119116	TBL1X	XR_006058243.1
101121710	LOC101121710	TCONS_00165495
101120338	MED30	TCONS_00115103
105604932	LOC105604932	TCONS_00212576
101119189	CHST7	XR_003587506.2,XR_006058323.1
101105018	LOC101105018	TCONS_00150899
114117240	LOC114117240	TCONS_00015910,TCONS_00004422,TCONS_00015921
101107630	SIK2	TCONS_00160748
101116405	ARMC2	XR_003590213.2
101107641	LOC101107641	TCONS_00188881,TCONS_00188877
114116130	RAET1E	TCONS_00109239
100125618	MT4	TCONS_00147174
101106493	MAP3K19	TCONS_00030222
105603785	LOC105603785	TCONS_00192023
101108174	VSIG2	XR_003586448.2
101109543	LRRC74A	XR_003589972.2
101110499	RBM28	TCONS_00068164
101106066	C3H2orf42	XR_001037480.4
101105678	LOC101105678	TCONS_00140365
101115824	LOC101115824	TCONS_00161896
101112462	MTA1	TCONS_00177968
101108655	KIAA0232	XR_001041289.4
101123357	C2H2orf66	TCONS_00030684
101105657	LOC101105657	TCONS_00076978
101104422	CMTM3	TCONS_00147484
101120683	RAD21L1	TCONS_00140365
101118583	FIS1	TCONS_00211317
105614340	LOC105614340	TCONS_00089402,TCONS_00089396
101122947	ATG10	TCONS_00085395
101120980	TBC1D10B	XR_006057894.1
101118819	P2RX6	TCONS_00171568
101123244	LOC101123244	TCONS_00192990
101121305	SON	TCONS_00006138,TCONS_00006136
101109841	CORO1B	TCONS_00195031
114118024	LOC114118024	TCONS_00150264,TCONS_00150239
101123401	FCAR	TCONS_00150714
105605808	LOC105605808	TCONS_00150264,TCONS_00150239
101118307	LOC101118307	TCONS_00171568
101123416	IL17RC	XR_006057152.1
114108740	LOC114108740	TCONS_00150714
101121034	PKD1L2	XR_001435641.3
101110936	SGCD	XR_006060004.1,TCONS_00078655
101122490	THAP4	TCONS_00000060
114113191	LOC114113191	TCONS_00030181
101121048	LOC101121048	TCONS_00192023
105608320	LOC105608320	TCONS_00027596,TCONS_00037329
100270715	MYLPF	XR_006057894.1
101109807	IRF2BPL	XR_003589972.2
101118259	MRPL53	TCONS_00047955
101119193	PDIA6	TCONS_00044924
101118189	LOC101118189	TCONS_00088579
100048993	ANXA2	TCONS_00095811,TCONS_00100910
114118023	LOC114118023	TCONS_00150264,TCONS_00150239,XR_006055997.1
101108186	FSCN1	XR_006057885.1
101119870	PDILT	TCONS_00210325
101107160	WDR17	TCONS_00216166
101107787	WDR36	TCONS_00086380,TCONS_00086386
101111520	IFNK	TCONS_00027705
101116847	UBE2O	TCONS_00125318
101122808	RPL18	XR_006056223.1
101102976	LOC101102976	XR_003589158.2
101122313	NCR3	XR_003586259.2
101104494	CDIN1	XR_006060339.1
101111722	CXCL16	TCONS_00122499
114116224	LOC114116224	TCONS_00109239
101110182	LCMT2	XR_006056872.1
105601988	LOC105601988	XR_006055997.1
101104278	FYCO1	TCONS_00183603
101123259	FARP2	TCONS_00000060
101112844	HSPA8	TCONS_00161306
101107043	LOC101107043	TCONS_00163282
101117204	ROBO3	XR_003586448.2
101119851	KLHL22	TCONS_00171568
101122066	HIF1AN	XR_001436509.3
101102085	LOC101102085	XR_006055976.1,TCONS_00155412,TCONS_00155413,TCONS_00155410
105608322	LOC105608322	TCONS_00084138
101121766	KMT2E	TCONS_00070995
114110095	NRGN	XR_003586448.2
106990653	LOC106990653	TCONS_00094653
101116986	ZGLP1	TCONS_00081639
101116598	INSC	TCONS_00158083
101117899	GCLM	TCONS_00003196
101106113	FANCM	XR_006056872.1
101123474	EVI2B	TCONS_00121809
101113939	BCKDHB	TCONS_00103311
101117600	LOC101117600	TCONS_00122499,XR_003590712.2
101105166	LOC101105166	TCONS_00071276
121818018	LOC121818018	XR_006058195.1
101102488	PSEN1	TCONS_00102408
101110397	RP1L1	TCONS_00037708
101113294	ECT2	TCONS_00021383
101113838	TFPI2	TCONS_00065628
101107611	NBEA	XR_006061053.1,XR_003590472.2
101117105	LOC101117105	TCONS_00161896
101114631	CDS2	XR_006055627.1
101119604	UMOD	TCONS_00210325
443103	VEGFA	XR_003586201.2
101120732	LOC101120732	TCONS_00223958
106991716	LOC106991716	TCONS_00171568
121816624	LOC121816624	TCONS_00159934
101121738	PLOD3	TCONS_00211317
101119014	LOC101119014	TCONS_00212576
101108705	LOC101108705	XR_006060299.1,XR_006060303.1
121817350	LOC121817350	XR_003586182.2
101112270	PATE1	XR_001023445.4
443423	LOC443423	TCONS_00005469
101103005	GINS2	XR_006055903.1
XLOC_049679	XLOC_049679	TCONS_00086380,TCONS_00086386
101106846	NPY5R	TCONS_00086461
101102861	PLSCR1	XR_006056999.1,XR_001023461.3
101109717	LOC101109717	XR_006061053.1,XR_003590472.2
101112864	LOC101112864	TCONS_00015910,TCONS_00004422,TCONS_00015921
105605823	LOC105605823	TCONS_00149160
101106419	LOC101106419	TCONS_00064831
101107280	SLC25A46	TCONS_00086363
101103193	PICALM	XR_006057440.1
114112835	LOC114112835	TCONS_00027596,TCONS_00037329
101111726	ENPP7	TCONS_00125074
443549	DNMT1	TCONS_00081639
101121661	LOC101121661	TCONS_00027949
114118019	LOC114118019	TCONS_00150239
101113516	LOC101113516	TCONS_00141333
114118442	LOC114118442	TCONS_00159934
100307038	CYGB	TCONS_00125318
101105064	LOC101105064	XR_006060334.1
100137068	TRPV6	TCONS_00073358
101105538	GCM2	TCONS_00189819
101117983	SSBP3	TCONS_00001707
114111756	LOC114111756	TCONS_00224950
101106068	NUP107	TCONS_00050355
101107052	ABT1	TCONS_00192155
443045	ICAM1	TCONS_00081639
101121648	PDZD8	XR_006057718.1
101105756	TRIM9	XR_006060366.1
114114866	LOC114114866	TCONS_00076874,TCONS_00076875,TCONS_00076879
XLOC_065723	XLOC_065723	TCONS_00106413,TCONS_00106398
101121875	BCO1	XR_001435641.3
101105786	MAK	TCONS_00189819
105602023	LOC105602023	TCONS_00150899
100137070	RACK1	TCONS_00076874,TCONS_00076875,TCONS_00076879
100135696	FASLG	TCONS_00132313
101117148	RTKN	TCONS_00047955
101111281	RIOK2	TCONS_00079945,TCONS_00079969,TCONS_00079968
101113597	CFAP206	TCONS_00108185
101105197	C1H1orf87	TCONS_00001914
101119694	RASEF	XR_006058941.1
443133	IGFBP5	XR_006058842.1
101102453	COL15A1	TCONS_00025916
101119599	TRUB1	TCONS_00201798,TCONS_00201800
101123103	CCDC150	TCONS_00030684
101118574	LOC101118574	TCONS_00195296
101122495	IL27	XR_001024294.3
101115078	CLCA2	TCONS_00014383
101116157	LOC101116157	XR_003590712.2
101122820	LTB	TCONS_00191752,XR_003586259.2
101112475	FGF23	TCONS_00053034
101116860	LOC101116860	TCONS_00161896
101121731	GART	TCONS_00006138,TCONS_00006136
100302349	POU5F1	TCONS_00191752,TCONS_00188881,TCONS_00188877,TCONS_00191776
121819811	LOC121819811	TCONS_00014941
101117992	KDM4C	TCONS_00036850
101114198	IBTK	XR_006060573.1
101106972	TEDC1	TCONS_00177968
XLOC_114822	XLOC_114822	TCONS_00188969,TCONS_00188971
101104200	CSF1	XR_006060299.1,XR_006060303.1
101120101	NSFL1C	TCONS_00140365
101106885	ADAL	XR_006056872.1
101116476	ICAM4	TCONS_00081639
101122545	LOC101122545	TCONS_00154234
101101993	PLEKHG1	TCONS_00109258
101121429	STXBP5	TCONS_00109077
121818623	LOC121818623	TCONS_00005396
101102644	GC	TCONS_00088684,TCONS_00088699,TCONS_00088670
101123635	MAP2K1	TCONS_00098968
101104558	CENPI	TCONS_00223924
101106616	LYPD4	TCONS_00149160
101123503	FANCD2	XR_006057152.1
101121901	CGGBP1	XR_001433851.3
114112846	LOC114112846	TCONS_00027596,TCONS_00037329
105611246	OVCA2	XR_003590721.2
101102538	DACH2	TCONS_00221806
101111268	ATP2B1	XR_006059269.1
101105176	LAMB3	TCONS_00133947
554320	PYGL	XR_006060366.1
101101939	BTRC	XR_006057611.1
114114885	LOC114114885	TCONS_00084138
114109639	LOC114109639	TCONS_00191752,TCONS_00191776,XR_003586259.2
101117336	DCAF5	XR_006060438.1
105611918	LOC105611918	XR_006060858.1
101122438	LOC101122438	TCONS_00083389
101105233	FGD4	XR_006059411.1,TCONS_00062974
101116756	LOC101116756	TCONS_00147174
101102876	HNMT	TCONS_00030128
101120569	EPHB6	TCONS_00073358
114117536	LOC114117536	XR_003591159.2
554261	TLR1	XR_003589681.2
121817571	LOC121817571	TCONS_00193686
114110616	LOC114110616	XR_006057894.1
XLOC_056616	XLOC_056616	TCONS_00091684
443465	EDNRA	TCONS_00168464
101105981	RTL8C	XR_003587479.2
100192428	DBP	XR_006056223.1
101107820	TESC	TCONS_00173877
101104169	ZBP1	XR_006055664.1
101121340	ICA1	TCONS_00065838
121816413	LOC121816413	TCONS_00145966
101109765	MCF2L2	TCONS_00020981
101119201	FAM118A	TCONS_00064978
101104661	LOC101104661	XR_003589698.2
101104522	LOC101104522	TCONS_00149160
101118939	NUP50	TCONS_00064978
101110103	LOC101110103	TCONS_00005469
101119144	AGO2	XR_006060781.1
114112673	LOC114112673	TCONS_00150264,TCONS_00150239
101103380	LOC101103380	TCONS_00150714
101102310	LOC101102310	TCONS_00084138
101112344	JHY	TCONS_00161306
105615654	LOC105615654	TCONS_00094653
101110423	DOCK9	XR_006061003.1
101103085	LOC101103085	XR_003591159.2
101103031	AK4	TCONS_00013713
105603509	LOC105603509	TCONS_00182768
121818643	LOC121818643	TCONS_00027091
101112641	ZBED4	TCONS_00065126
101110712	SERPINB1	TCONS_00192990
443184	AQP9	TCONS_00095987
101120116	BRPF3	TCONS_00190715
101119460	LOC101119460	TCONS_00034355
101109178	EMCN	TCONS_00090540
105605744	LOC105605744	TCONS_00209171
XLOC_024284	XLOC_024284	TCONS_00028552
114118537	LOC114118537	TCONS_00159934
114116486	LOC114116486	TCONS_00113746
114116453	LOC114116453	TCONS_00113746
121820489	LOC121820489	XR_006061039.1
101107382	LOC101107382	XR_006055997.1
101108347	RPP21	TCONS_00188969,TCONS_00188971
100307047	SMPD1	XR_006056360.1
101119969	LOXL3	TCONS_00047955
114113264	HSPB7	XR_006058934.1,XR_003588322.2
780448	OPRK1	TCONS_00114153
100169939	BHLHE40	XR_003586090.2
121816408	LOC121816408	TCONS_00145966
101103750	FOXL1	XR_006056077.1
101111815	USPL1	TCONS_00119595
101118743	POLD4	TCONS_00195031
101111638	IRAK1BP1	TCONS_00106735
101101927	EMC3	XR_006057152.1
101104474	CPM	TCONS_00050355
443052	ACTB	XR_006057994.1,XR_006057885.1
101104151	LOC101104151	XR_003589698.2
101101940	CCDC186	XR_006057640.1,XR_006057639.1
114118033	LOC114118033	TCONS_00150239
100194428	MAPK13	TCONS_00190715
101103500	FOXC2	XR_006056077.1
101117712	PATE2	XR_001023445.4
101102102	TAF13	TCONS_00003764,TCONS_00003765,TCONS_00003766,TCONS_00003767
101117137	IL1RAPL1	TCONS_00220083
554255	TLR10	XR_003589681.2
121816042	LOC121816042	TCONS_00068688
121817552	MRGPRG	TCONS_00195296
101117567	TRIM32	TCONS_00033842
114112467	LOC114112467	TCONS_00130769
101101929	DDX39B	TCONS_00191752,XR_003586259.2
101121686	TRAPPC9	XR_006060781.1
100141296	KRT35	TCONS_00124042
101102752	GSE1	XR_006055903.1
114113019	LOC114113019	TCONS_00027596,TCONS_00037329
101104979	MDM2	TCONS_00050355
101106404	LOC101106404	XR_003587479.2
114109642	LOC114109642	TCONS_00191752,TCONS_00191776,XR_003586259.2
101116878	USP25	TCONS_00006563
101104006	LOC101104006	TCONS_00150714
101108381	STARD3NL	TCONS_00071276
101116267	LOC101116267	TCONS_00014383
101109745	WNT5A	XR_003586119.2
101111824	WFDC8	TCONS_00141333
101122191	LOC101122191	TCONS_00083389
101114446	FOXB1	XR_001434923.3
121816234	LOC121816234	TCONS_00141333
XLOC_075819	XLOC_075819	XR_006061110.1
114111378	LOC114111378	XR_006058289.1
101109343	LOC101109343	TCONS_00192990
101106080	TRIM36	XR_006060277.1
101123321	NLRP2	TCONS_00150714
101106373	LOC101106373	TCONS_00188969,TCONS_00188971
106990146	FBXW8	TCONS_00173877
101107462	CDH5	TCONS_00152977
101102343	GTF2H4	TCONS_00188881,TCONS_00188877
101105913	LOC101105913	TCONS_00076978
XLOC_038652	XLOC_038652	TCONS_00063048
101115711	KLHL33	XR_006060334.1
101121662	CYLC1	TCONS_00221705,TCONS_00227085
101113438	LOC101113438	XR_006056793.1,XR_001021938.3
101114452	BCL6B	TCONS_00122499,XR_003590712.2
101107313	HMGN4	TCONS_00192155
101104660	PGBD2	TCONS_00076978
101104858	TPST2	XR_006056732.1
101117510	PIP4P1	XR_006060334.1
101115381	ASGR2	XR_003590712.2
101110967	CAVIN3	XR_006056360.1
101120808	PGAP1	TCONS_00030684
101114116	COLEC10	TCONS_00111721
100127210	PRKAA2	TCONS_00001816
105612104	TPBG	XR_006060573.1
101122884	LOC101122884	XR_006055976.1
101121053	CRYZL1	TCONS_00006138,TCONS_00006136
121816106	LOC121816106	TCONS_00130769
101123403	LOC101123403	XR_006055976.1,TCONS_00155412,TCONS_00155413,TCONS_00155410
101112480	LOC101112480	TCONS_00076874,TCONS_00076875,TCONS_00076879
101115005	DHRSX	XR_006058304.1
101110890	PITPNM1	TCONS_00195031
101115213	LOC101115213	XR_006060334.1
105614373	LOC105614373	TCONS_00154234
121819492	LOC121819492	TCONS_00065838
114118440	LOC114118440	TCONS_00159934
114109578	LOC114109578	TCONS_00192023
101111519	RFX3	TCONS_00027091
101105646	BICD1	XR_006059411.1,TCONS_00062974
100037690	PCK1	XR_006055664.1
101117691	LOC101117691	TCONS_00147174
101119953	PRRT2	XR_006057894.1
101105105	CRYBA4	XR_006056732.1
101115946	THSD7B	TCONS_00030181
114116970	LOC114116970	TCONS_00124042
114117541	LOC114117541	XR_003591159.2
101115019	POLDIP3	TCONS_00064831
101107987	HOATZ	TCONS_00160748
101116712	NCKAP5	TCONS_00030255
101106322	CNTNAP2	TCONS_00068851
101117509	ALDH1A2	TCONS_00095987
114113206	LOC114113206	TCONS_00027596,TCONS_00037329
101112568	LARP1	TCONS_00084974
101102814	LOC101102814	TCONS_00090736
443533	NOS1	TCONS_00173877
XLOC_024267	XLOC_024267	TCONS_00028552
101103203	B3GNT5	TCONS_00020981
100505451	SBD2	XR_006058195.1
101119707	AUP1	TCONS_00047955
101107566	KCNG2	TCONS_00202520
101103096	LOC101103096	XR_006057152.1
101117119	C20H6orf52	TCONS_00189819
101103433	CCDC83	XR_006057440.1
114116880	LOC114116880	TCONS_00122499,XR_003590712.2
101113336	NDUFAF1	XR_006060517.1
101121790	G0S2	TCONS_00133947
105615925	SAMD5	TCONS_00109077
443069	GRM5	XR_006057429.1
101120606	MZT2B	TCONS_00171568
121818309	LOC121818309	XR_006058377.1
101106629	TGM7	XR_006056872.1
101121430	CHRAC1	XR_006060781.1
101111964	LOC101111964	TCONS_00076874,TCONS_00076875,TCONS_00076879
101110879	TTC23	TCONS_00175273
101108448	FBXL18	XR_006057994.1,XR_006057885.1
101116021	TSN	XR_006058793.1
121818084	LOC121818084	XR_006058195.1
101102499	KCTD12	XR_006060996.1
101103762	CAMK1	XR_006057152.1
101114679	CLASP1	XR_006058793.1
121817953	LOC121817953	TCONS_00214144,TCONS_00214142
101116443	LOC101116443	TCONS_00022164
101107101	NID2	TCONS_00100654
101108966	ROBO4	XR_003586448.2
101116431	TMEM266	TCONS_00179129
101111654	UBASH3B	TCONS_00161306
101108788	CLCF1	TCONS_00195031
101116037	DCTN1	TCONS_00047955
101116995	RSPO3	TCONS_00103556
101107432	LOC101107432	TCONS_00047955
114117770	LOC114117770	XR_006055976.1,TCONS_00155412,TCONS_00155413,TCONS_00155410
101106165	MEGF10	XR_006059905.1
105616456	HIC1	XR_003590721.2
101106160	SERHL2	TCONS_00064831
101118436	FAM234B	TCONS_00063742
114113035	LOC114113035	TCONS_00027949
101106166	LOC101106166	TCONS_00076874,TCONS_00076875,TCONS_00076879
105602964	CCDC74B	TCONS_00171568
101123335	LTO1	TCONS_00197758
121818498	LOC121818498	TCONS_00229969,TCONS_00229975,TCONS_00229980,TCONS_00229968,TCONS_00229963,TCONS_00229965
443185	SCD	XR_001436509.3
101112168	LOC101112168	TCONS_00177077
101121936	LOC101121936	TCONS_00083389
101107776	LOC101107776	TCONS_00063048
101110634	LOC101110634	TCONS_00005469
101106958	MCM10	TCONS_00142756
101110815	CCSER2	TCONS_00215747
443155	PCNA	XR_006055627.1
105601853	LOC105601853	TCONS_00125318
101117971	LOC101117971	TCONS_00183603
101113825	SLC40A1	TCONS_00038216,TCONS_00028340
101104266	LOC101104266	TCONS_00150714
101115462	APEX1	XR_006060334.1
101104511	DPH1	XR_003590721.2
101123303	CCDC112	XR_006060277.1
101121706	LOC101121706	TCONS_00161896
101111466	ZMYND15	TCONS_00122499
XLOC_042209	XLOC_042209	TCONS_00068688
101117857	ATP11A	XR_006061039.1
101116072	NMNAT1	TCONS_00132487
101123658	ZNF175	XR_006055976.1,TCONS_00155412,TCONS_00155413,TCONS_00155410
101113088	UBE4B	TCONS_00132487
101112813	FDX2	TCONS_00081639
101115040	DECR1	TCONS_00115923
101122247	APOBR	XR_001024294.3
121820615	LOC121820615	TCONS_00005396
101106554	LOC101106554	TCONS_00189819
101105505	ABHD12B	XR_006060366.1
101111901	CRTAM	TCONS_00161306
101112563	LOC101112563	TCONS_00081639
101118230	TRIM27	TCONS_00192023
101108527	ANKRD13D	TCONS_00195031
101105411	LOC101105411	TCONS_00076978
101112052	S1PR2	TCONS_00081639
101106913	CCNT2	TCONS_00030222
101105306	RAB39B	TCONS_00222038
101123507	WRNIP1	TCONS_00192990
101122949	LOC101122949	TCONS_00083389
101116330	PELP1	TCONS_00122499
114111226	FAM133A	TCONS_00229314
101109477	ALG9	TCONS_00160748
106992025	LOC106992025	TCONS_00087437
101107489	CC2D2B	TCONS_00198654
101113998	PRRC2B	XR_006059540.1
105609232	LOC105609232	TCONS_00014383
101113326	ICAM3	TCONS_00081639
101110492	GPRC5D	TCONS_00063742
101102059	LOC101102059	TCONS_00084138
105605871	LOC105605871	TCONS_00217268,TCONS_00217269
101102332	SPACA6	TCONS_00155412,TCONS_00155413,TCONS_00155410
101108437	ZNRD2	TCONS_00197348
101102448	C24H16orf54	XR_006057894.1
100528010	AVPR1A	TCONS_00061588
114118302	LOC114118302	TCONS_00163288
101116322	DACT2	TCONS_00106413,TCONS_00106398
101118218	BSX	TCONS_00161306
101106428	LOC101106428	TCONS_00076978
121817538	LOC121817538	TCONS_00193686
101121523	RTRAF	TCONS_00100654
101114124	H6PD	TCONS_00132557
101114744	BOLA2B	XR_001024294.3
101105642	TIA1	XR_001037480.4
101121278	RO60	TCONS_00131303
101115328	CLCA1	TCONS_00014383
101103472	LOC101103472	TCONS_00084138
101108047	CCKAR	TCONS_00087793
101119264	PPP1CA	TCONS_00195031
101108265	GRK2	TCONS_00195031
101107723	CMTM2	TCONS_00147484
101102486	NPFFR2	TCONS_00088699
101101924	UBE2Q2	TCONS_00179129
XLOC_069170	XLOC_069170	TCONS_00111676,TCONS_00111678
101106710	FAM83E	XR_006056223.1
100188916	FBXO21	TCONS_00173877
105611408	KRTAP29-1	TCONS_00124042
101120620	ITSN1	TCONS_00006138,TCONS_00006136
100294614	K33	TCONS_00124042
101123249	FAM89B	TCONS_00197348
105607536	KLF14	XR_006059783.1
101106417	WDR54	TCONS_00047955
101119597	RNLS	TCONS_00200382
101122503	CNTLN	XR_006058944.1
101121647	HTR1F	XR_001433851.3
101115596	OTOA	TCONS_00210443
443380	CXCL1	XR_003589698.2
101111299	SSH2	XR_006061110.1
100145864	SFXN1	TCONS_00093529
101111631	LOC101111631	XR_006060004.1
101104881	LMTK2	TCONS_00208775
101118320	DHCR7	TCONS_00195296
100526788	KRT32	TCONS_00124042
101113762	ICE2	TCONS_00095811
101111190	LOC101111190	XR_006060004.1
101108249	LOC101108249	TCONS_00160748
101122543	SULT2B1	XR_006056223.1
101118562	LRRC74B	TCONS_00171568
101116988	PITX2	TCONS_00087081,TCONS_00087083
101118054	AIFM3	TCONS_00171568
114116844	LOC114116844	TCONS_00124042
101112559	PRSS2	TCONS_00073358
101102259	LOC101102259	TCONS_00150714
100913151	FOXO3	XR_003590213.2
101118455	LOC101118455	TCONS_00125932
101117361	LOC101117361	TCONS_00161896
101116809	CDK5RAP2	TCONS_00024162
101102184	CRELD1	XR_006057152.1
101106509	CCDC59	TCONS_00059654
114112245	LOC114112245	TCONS_00130769
114118544	LOC114118544	TCONS_00163282
101106634	MUCL3	TCONS_00188881,TCONS_00188877
114118325	LOC114118325	TCONS_00163282
114117992	LOC114117992	XR_006056188.1
101106368	MIS18BP1	XR_006056872.1
101104327	PRCD	TCONS_00125318
101112723	TIGAR	TCONS_00053034
101117432	NF1	TCONS_00121809
101123376	LOC101123376	TCONS_00084138
101111363	LOC101111363	TCONS_00083389
101106973	DCP1A	XR_006057062.1
101103720	PCDHB15	TCONS_00084138
101106927	CCDC142	TCONS_00047955
101112942	CLN3	XR_001024294.3
101106745	ARMCX1	TCONS_00223958
101109052	TBC1D10C	TCONS_00195031
101116548	LOC101116548	TCONS_00192990
101106293	PAK1IP1	TCONS_00189819
101123045	PGGT1B	XR_006060277.1
121818522	LOC121818522	TCONS_00043202
101119865	ATRNL1	TCONS_00201798,TCONS_00201800
101106998	LOC101106998	TCONS_00223958
101108969	MAP3K11	TCONS_00197348
101116002	LOC101116002	TCONS_00014383
554326	TGFBR1	TCONS_00025916
114118323	LOC114118323	TCONS_00159934
114108606	LOC114108606	TCONS_00132557
101119131	MKLN1	XR_006059783.1
101112734	NUSAP1	XR_006060517.1
114117915	LOC114117915	XR_006055997.1
780518	LOC780518	TCONS_00161306
114112174	LOC114112174	TCONS_00163282
105602442	C16H5orf58	XR_006056469.1
101105632	LOC101105632	TCONS_00027596,TCONS_00037329
101118529	LRIT3	TCONS_00090191
101120317	RIBC2	TCONS_00064978
101111508	TBL1XR1	XR_006056629.1
114116076	LOC114116076	TCONS_00109239
101113017	CHL1	TCONS_00182146
101103901	PAPLN	TCONS_00102408
121818019	DEFB108B	XR_006058195.1
101122032	EPB41L4A	TCONS_00093368
101104204	ZNF503	XR_006058018.1
101122198	ASAP1	TCONS_00113746
101110102	GPR152	TCONS_00195031
101112575	SNTG1	TCONS_00110971
101104172	LOC101104172	TCONS_00147484
114115302	LOC114115302	XR_006060156.1
101115037	LOC101115037	XR_006060620.1
121818512	LOC121818512	TCONS_00027596,TCONS_00037329
101113063	RAVER1	TCONS_00081639
101115848	LOC101115848	TCONS_00210443
101115839	S1PR1	XR_006060181.1
100568292	DRD1	TCONS_00093529
101113073	LOC101113073	TCONS_00094653
101113286	CDON	XR_001023445.4
101114252	PLPP7	XR_006059540.1
101119179	SLC44A3	TCONS_00014941
101103112	LOC101103112	XR_006056999.1,XR_001023461.3
101107617	LOC101107617	TCONS_00124042
105607887	LOC105607887	TCONS_00142756
101102272	LOC101102272	TCONS_00192155
101123125	MEGF11	TCONS_00098968
100820737	MFGE8	TCONS_00175588
101112311	MRPL4	TCONS_00081639
101121445	CENPN	XR_001435641.3
443412	NR3C1	TCONS_00084285
101113339	FABP9	TCONS_00111676,TCONS_00111678
101113944	RNASEK	TCONS_00122499,XR_003590712.2
XLOC_038360	XLOC_038360	TCONS_00062499
101120570	GFPT2	TCONS_00080459
XLOC_011152	XLOC_011152	TCONS_00006551
101121886	MIPOL1	TCONS_00179722
101105629	VEGFC	XR_006058121.1,XR_006058122.1
101104284	TSHB	XR_003588207.2
114112239	LOC114112239	TCONS_00043202,TCONS_00043196
101103007	LOC101103007	TCONS_00150714
105604930	ZNF25	TCONS_00212576
101116640	LOC101116640	TCONS_00047955
101106118	C20H6orf15	TCONS_00191752,TCONS_00188881,TCONS_00188877,TCONS_00191776
101115569	LOC101115569	TCONS_00161896
101107578	ARMCX3	TCONS_00223958
101114008	ABO	TCONS_00054566
101113685	ALOX12	TCONS_00122499,XR_003590712.2
114109592	LOC114109592	TCONS_00192990
101121458	SLC25A21	TCONS_00179722
101108195	LYPD1	TCONS_00030255
101110785	LIM2	XR_006055976.1
114118065	LOC114118065	TCONS_00150714
101111561	NSRP1	XR_006061110.1
121816725	LOC121816725	TCONS_00159934
101112645	ZNF692	TCONS_00076978
101121162	PTPRR	TCONS_00061119
101105111	ERC2	XR_003586119.2,TCONS_00182768
101122245	SEPHS2	XR_006057894.1
114118018	LOC114118018	TCONS_00150239,XR_006055997.1
101114279	SMIM8	TCONS_00108185
106990117	LOC106990117	TCONS_00191752,TCONS_00191776,XR_003586259.2
101123511	EHBP1L1	TCONS_00197348
101110342	VIRMA	TCONS_00115790
768095	CYP2J	TCONS_00001914
101107465	LOC101107465	XR_006056223.1
121816409	LOC121816409	TCONS_00145966
105605921	LOC105605921	TCONS_00149160
101113871	SLC23A2	XR_006055627.1
101115671	LOC101115671	TCONS_00022164
101122692	LOC101122692	TCONS_00085395
XLOC_034905	XLOC_034905	TCONS_00046344
114117960	BEAN1	TCONS_00147484
101104029	CDH7	TCONS_00204519,TCONS_00204516
101108003	KDM2A	TCONS_00195031
101105943	GRIN2D	XR_006056223.1
101108175	SLC25A45	TCONS_00197348
100135438	SARS1	TCONS_00003764,TCONS_00003765,TCONS_00003766,TCONS_00003767
114111770	LOC114111770	TCONS_00222038
101108981	SLC29A4	XR_006057994.1
121819509	LOC121819509	TCONS_00070766
114117819	LOC114117819	XR_006056188.1
101102696	QPRT	XR_006057894.1
121816381	C14H19orf84	XR_006055976.1
101114089	LOC101114089	TCONS_00005469
101121198	LOC101121198	TCONS_00161896
106991540	LOC106991540	XR_006055997.1
101112465	LOC101112465	TCONS_00159934
106990900	LOC106990900	TCONS_00027596,TCONS_00037329
101103885	YIPF4	TCONS_00047697
101114025	C8H6orf163	TCONS_00108185
101117184	LOC101117184	TCONS_00147174
101102480	PCDHB5	TCONS_00084138
114118324	LOC114118324	TCONS_00163282
101101948	MAZ	XR_006057894.1
101112185	PARN	XR_001024234.3
101122580	BCOR	XR_006058359.1,XR_006058361.1
101111888	LOC101111888	TCONS_00106735
114111619	LOC114111619	TCONS_00227043
101113174	IL6ST	TCONS_00164620
114113665	LOC114113665	TCONS_00063742
101109284	TMEM106A	TCONS_00124249
121816040	LOC121816040	TCONS_00130769
114110625	LOC114110625	TCONS_00210325
100141297	K38	TCONS_00124042
101119441	FRMD3	XR_006058941.1
101123656	LOC101123656	TCONS_00150714
101110526	MFN2	XR_001044009.3
101112786	DONSON	TCONS_00006138,TCONS_00006136
101106681	TRIM41	TCONS_00076874,TCONS_00076875,TCONS_00076879
101109134	EPS8L3	XR_006060299.1,XR_006060303.1
101115827	DROSHA	TCONS_00167754
101114295	WFDC11	TCONS_00141333
XLOC_060480	XLOC_060480	TCONS_00093368
105603811	LOC105603811	TCONS_00192155
114112219	LOC114112219	TCONS_00088579
101120131	ACSM2B	TCONS_00210325
101123008	MAPK3	XR_001024294.3
101121391	NEK11	TCONS_00010540
101110127	LOC101110127	TCONS_00037708
101111082	CLCNKA	XR_006058934.1,XR_003588322.2,TCONS_00043196
101120211	KIF22	XR_006057894.1
101102609	PLSCR5	XR_006056999.1
101104015	OGG1	XR_006057152.1
101111069	LOC101111069	TCONS_00005396
105601948	LOC105601948	TCONS_00027596,TCONS_00037329
101106237	LOC101106237	TCONS_00227043
114112857	LOC114112857	TCONS_00028552
101104051	LOC101104051	XR_006056188.1
101108295	LOC101108295	TCONS_00171568
101111678	SEC31B	XR_001436509.3
101105386	SPCS3	TCONS_00216166
101102351	TMEM167B	TCONS_00003764,TCONS_00003765,TCONS_00003766,TCONS_00003767
443001	ACAN	TCONS_00175588
101113211	LOC101113211	TCONS_00178012
105616411	RBFOX3	TCONS_00125074
101122570	SUCNR1	TCONS_00022164
100526782	LOC100526782	TCONS_00124042
101111034	MPP3	TCONS_00129085
114112843	LOC114112843	TCONS_00027596,TCONS_00037329

## Sheet: Table S9_ GENE_miRNA
Table S9 Genes identified based on overlap 3 miRNA
miRNA	target_mRNA	GeneNames
novel_120	XM_042256042.1	ARG2
novel_120	XM_004018540.4	GHR
novel_120	XM_004007187.4	LEPR
novel_120	XM_004007188.5	STAT3
novel_171	XM_027964381.2	ABCB1
novel_171	XM_042237775.1	ABCB10
novel_171	XM_042237768.1	ABCB4
novel_171	XM_042237769.1	ABCB5
novel_171	XM_042237770.1	ABCB6
novel_171	XM_042237771.1	ABCB8
novel_171	XM_042237774.1	ABCB9
novel_171	XM_027965335.2	ABCC1
novel_171	XM_042237965.1	ABCC2
novel_171	XM_042237969.1	ABCC3
novel_171	XM_042237970.1	ABCC4
novel_171	XM_042237971.1	ABCC5
novel_171	XM_042237972.1	ABCC6
novel_171	XM_042237973.1	ABCC7
novel_171	XM_042237974.1	ABCC8
novel_171	XM_042237975.1	ABCC9
novel_171	XM_042238059.1	ABCD1
novel_171	XM_042238060.1	ABCD2
novel_171	XM_042238062.1	ABCD3
novel_171	XM_042239980.1	ABHD5
novel_171	XM_004016323.4	ACACA
novel_171	XM_042240799.1	ACOX1
novel_171	XM_042241986.1	ACOX2
novel_171	XM_042241988.1	ACOX3
novel_171	XM_042242233.1	ACSL1
novel_171	XM_042242344.1	ACSL3
novel_171	XM_042242349.1	ACSL4
novel_171	XM_042242423.1	ACSL5
novel_171	XM_042242550.1	ACSL6
novel_171	XM_042242551.1	ACSS1
novel_171	XM_042242552.1	ACSS2
novel_171	XM_042242553.1	ACSS3
novel_171	XM_042250787.1	ADRB2
novel_171	XM_042250948.1	ADRB3
novel_171	XM_004002365.4	AKT1
novel_171	XM_042253279.1	AMACR
novel_171	XM_004008780.4	AMPKα1
novel_171	XM_042253281.1	ANGPT1
novel_171	XM_042253289.1	ANGPT2
novel_171	XM_042253922.1	ANGPTL1
novel_171	XM_042253966.1	ANGPTL2
novel_171	XM_042254008.1	ANGPTL3
novel_171	XM_042254055.1	ANGPTL4
novel_171	XM_042254084.1	ANGPTL5
novel_171	XM_042255026.1	ANGPTL6
novel_171	XM_042255312.1	ANGPTL7
novel_171	XM_027973850.2	AOX1
novel_171	XM_027971171.2	ARG1
novel_171	XM_042256376.1	ASAH1
novel_171	XM_042256575.1	ASAH2
novel_171	XM_027975360.2	ASL
novel_171	XM_027975215.2	ASS1
novel_171	XM_042256946.1	ATF2
novel_171	XM_042256947.1	ATF3
novel_171	XM_042256948.1	ATF4
novel_171	XM_042256949.1	ATF5
novel_171	XM_042256950.1	ATF6
novel_171	XM_042256951.1	ATF7
novel_171	XM_015093607.3	ATG5
novel_171	XM_004021042.5	ATM
novel_171	XM_004006133.4	CAT
novel_171	XM_027962049.2	CBS
novel_171	XM_027962045.2	CTH
novel_171	XM_004006605.5	CYP17A1
novel_171	XM_042230730.1	ENO1
novel_171	XM_004006599.5	ESR1
novel_171	XM_004016222.2	FASN
novel_171	XM_004002498.5	FOXO3
novel_171	NM_001304278.2	HIF1A
novel_171	XM_004005770.5	IGF1
novel_171	XM_004008136.5	JAK2
novel_171	XM_004006921.5	LEP
novel_171	XM_004016645.4	LPL
novel_171	XM_004002484.5	MAPK3
novel_171	XM_004008736.5	MTOR
novel_171	XM_004002574.5	NOS3
novel_171	XM_004002697.4	PPARγ
novel_171	XM_004018855.5	PRL
novel_171	XM_004008562.5	SIRT1
novel_171	XM_004015067.4	SLC2A1
novel_171	XM_004017080.5	UCP1
novel_171	XM_004002011.5	VEGFA
novel_440	XM_042238222.1	ABCG1
novel_440	XM_042238223.1	ABCG4
novel_440	XM_042250612.1	ADRB1

## Sheet: Table S10_GOKEGG_miRNA
Table S10 GO terms identifed by 89 candiated genes
Category	ID	-log10(P)	Counts	Genes
GO Biological Processes	carboxylic acid metabolic process	38	39	ACACA|ACOX1|AKT1|ABCD1|ABCD2|ARG1|ARG2|ASAH1|ASL|ASS1|ATF4|CBS|CTH|ENO1|ACSL1|ACSL3|ACSL4|FASN|HIF1A|IGF1|LEP|LPL|ABCC1|NOS3|PPARA|ABCD3|SLC2A1|ACOX2|ACOX3|ABCC9|ACSL6|SIRT1|AMACR|ANGPTL3|ABHD5|ACSL5|ACSS2|ASAH2|ACSS1
GO Biological Processes	fatty acid metabolic process	26	24	ACACA|ACOX1|ABCD1|ABCD2|ASAH1|ACSL1|ACSL3|ACSL4|FASN|LEP|LPL|PPARA|ABCD3|ACOX2|ACOX3|ABCC9|ACSL6|AMACR|ANGPTL3|ABHD5|ACSL5|ACSS2|ASAH2|ACSS1
GO Biological Processes	monocarboxylic acid metabolic process	26	27	ACACA|ACOX1|ABCD1|ABCD2|ASAH1|ENO1|ACSL1|ACSL3|ACSL4|FASN|HIF1A|IGF1|LEP|LPL|PPARA|ABCD3|ACOX2|ACOX3|ABCC9|ACSL6|AMACR|ANGPTL3|ABHD5|ACSL5|ACSS2|ASAH2|ACSS1
GO Biological Processes	lipid biosynthetic process	19	23	ACACA|ACOX1|ABCD1|ABCD2|ASAH1|ATM|CFTR|CYP17A1|ACSL1|ACSL3|ACSL4|FASN|LPL|ABCC1|ABCD3|ACSL6|SIRT1|ABHD5|ACSL5|ACSS2|ASAH2|ACSS3|ACSS1
GO Biological Processes	carboxylic acid biosynthetic process	19	18	ACACA|ACOX1|ABCD1|ABCD2|ASL|ASS1|CBS|CTH|ACSL1|ACSL4|FASN|LPL|ABCD3|ACOX2|AMACR|ACSS2|ASAH2|ACSS1
GO Biological Processes	monocarboxylic acid biosynthetic process	16	14	ACACA|ACOX1|ABCD1|ABCD2|ACSL1|ACSL4|FASN|LPL|ABCD3|ACOX2|AMACR|ACSS2|ASAH2|ACSS1
GO Molecular Functions	fatty acid-CoA ligase activity	14	8	ACSL1|ACSL3|ACSL4|ACSL6|ACSL5|ACSS2|ACSS3|ACSS1
GO Biological Processes	fatty acid biosynthetic process	14	12	ACACA|ACOX1|ABCD1|ABCD2|ACSL1|ACSL4|FASN|LPL|ABCD3|ACSS2|ASAH2|ACSS1
GO Biological Processes	acyl-CoA biosynthetic process	14	9	ACACA|ACSL1|ACSL3|ACSL4|FASN|ACSL6|ACSL5|ACSS2|ACSS1
KEGG Pathway	Fatty acid biosynthesis	13	7	ACACA|ACSL1|ACSL3|ACSL4|FASN|ACSL6|ACSL5
GO Biological Processes	long-chain fatty acid metabolic process	12	10	ACOX1|ABCD1|ABCD2|ACSL1|ACSL3|ACSL4|ABCD3|ACSL6|ACSL5|ASAH2
GO Biological Processes	fatty-acyl-CoA biosynthetic process	12	7	ACACA|ACSL1|ACSL3|ACSL4|FASN|ACSL6|ACSL5
GO Biological Processes	regulation of lipid metabolic process	12	14	AKT1|ABCD1|ABCD2|ASAH1|ACSL3|MTOR|LEP|PPARA|ABCG1|SIRT1|ANGPTL3|ABHD5|ANGPTL4|ABCG4
GO Biological Processes	fatty acid oxidation	12	9	ACOX1|ABCD1|ABCD2|LEP|ABCD3|ACOX2|ACOX3|ABCC9|AMACR
GO Biological Processes	fatty acid beta-oxidation	11	8	ACOX1|ABCD1|ABCD2|LEP|ABCD3|ACOX2|ACOX3|AMACR
GO Biological Processes	positive regulation of lipid metabolic process	11	10	AKT1|ABCD1|ABCD2|ACSL3|MTOR|PPARA|ABCG1|ANGPTL3|ABHD5|ABCG4
GO Biological Processes	lipid catabolic process	10	12	ACOX1|ABCD1|ABCD2|ASAH1|LEP|LPL|ABCD3|ACOX2|ACOX3|AMACR|ANGPTL3|ASAH2
GO Biological Processes	positive regulation of lipid biosynthetic process	9.1	8	AKT1|ABCD1|ABCD2|ACSL3|MTOR|PPARA|ABCG1|ABCG4
GO Biological Processes	positive regulation of lipid catabolic process	7.8	5	ABCD1|ABCD2|PPARA|ANGPTL3|ABHD5
GO Biological Processes	fatty acid beta-oxidation using acyl-CoA oxidase	7.2	4	ACOX1|ACOX2|ACOX3|AMACR
GO Molecular Functions	acyl-CoA oxidase activity	6.1	3	ACOX1|ACOX2|ACOX3
GO Biological Processes	regulation of fatty acid metabolic process	6	6	AKT1|ABCD1|ABCD2|PPARA|SIRT1|ANGPTL4
GO Biological Processes	unsaturated fatty acid biosynthetic process	4.9	4	ACOX1|ABCD1|ABCD2|ACSL4
GO Biological Processes	regulation of fatty acid biosynthetic process	4.6	4	ABCD1|ABCD2|SIRT1|ANGPTL4
GO Biological Processes	triglyceride metabolic process	4.1	4	CAT|ACSL1|LPL|SIRT1
GO Biological Processes	positive regulation of fatty acid metabolic process	3.6	3	ABCD1|ABCD2|PPARA
GO Biological Processes	glycerolipid biosynthetic process	2.4	4	ATM|ACSL1|SIRT1|ABHD5
